# Supplementary material for: Dimeric (2-cyano­phenolato-κO){2,2′-[ethyl­enebis(nitrilo­methyl­idyne)]diphenolato-κ4 O,N,N′,O′}manganese(III) monohydrate
Source: Acta Crystallogr Sect E Struct Rep Online. 2011 Jul 9;67(Pt 8):m1069–70. doi: 10.1107/S1600536811026584 (PMC3212148; doi:10.1107/S1600536811026584)
Supplement: Supplementary file 1 [file e-67-m1069-sup1.cif]

##############################################################################
#                                                                            #
# This CIF contains the data in a paper accepted for publication in          #
# Acta Crystallographica Section E. It conforms to the requirements of       #
# Notes for Authors for Acta Crystallographica Section E, and has been       #
# peer reviewed under the auspices of the IUCr Commission on Journals.       #
#                                                                            #
# Full details of the Crystallographic Information File format               #
# are given in the paper "The Crystallographic Information File (CIF):       #
# a New Standard Archive File for Crystallography" by S. R. Hall, F. H.      #
# Allen and I. D. Brown [Acta Cryst. (1991), A47, 655-685].                  #
#                                                                            #
# The current version of the core CIF dictionary is obtainable from          #
# ftp://ftp.iucr.org/pub/cif_core.dic.                                       #
#                                                                            #
# Software is freely available for graphical display of the structure(s)     #
# in this CIF. For information consult the CIF software page                 #
# http://www.iucr.org/resources/cif/software.                                #
#                                                                            #
# This file may be used for bona fide research purposes within the           #
# scientific community so long as proper attribution is given to the journal # 
# article from which it was obtained.                                        #
#                                                                            #
##############################################################################
data_I
_audit_creation_method     'WinGX routine-INITIALISE'
_chemical_name_systematic
;
(2-Cyanophenolato-\k<i>O</i>){2,2'-
[ethylenebis(nitrilomethylidyne)]diphenolato-
\k^4^<i>O</i>,<i>N</i>,<i>N</i>',<i>O</i>'}manganese(III) monohydrate
;
_chemical_name_common     ?
_chemical_formula_moiety     'C23 H18 Mn1 N3 O3, H2 O'
_chemical_formula_sum     'C23 H20 Mn1 N3 O4'
_chemical_formula_iupac     '[Mn (C7 H4 N O) (C16 H14 N2 O2)], H2 O'
_chemical_formula_weight     457.36
_chemical_melting_point     ?
_symmetry_cell_setting     monoclinic
_symmetry_space_group_name_H-M     'P 21/c'
_symmetry_space_group_name_Hall     '-P 2ybc'
loop_
    _symmetry_equiv_pos_as_xyz
    'x, y, z'
    '-x, y+1/2, -z+1/2'
    '-x, -y, -z'
    'x, -y-1/2, z-1/2'
_cell_length_a     12.8693(3)
_cell_length_b     14.2487(3)
_cell_length_c     11.6357(3)
_cell_angle_alpha     90.00
_cell_angle_beta     104.2970(10)
_cell_angle_gamma     90.00
_cell_volume     2067.57(8)
_cell_formula_units_Z     4
_cell_measurement_reflns_used     3574
_cell_measurement_theta_min     0.948
_cell_measurement_theta_max     27.480
_cell_measurement_temperature     293
_exptl_crystal_description     prism
_exptl_crystal_colour     brown
_exptl_crystal_size_max     0.08
_exptl_crystal_size_mid     0.06
_exptl_crystal_size_min     0.04
_exptl_crystal_density_diffrn     1.469
_exptl_crystal_density_meas     ?
_exptl_crystal_density_method     'not measured'
_exptl_crystal_F_000     944
_exptl_absorpt_coefficient_mu     0.674
_exptl_absorpt_correction_type     none
_exptl_absorpt_process_details     ?
_exptl_absorpt_correction_T_min     ?
_exptl_absorpt_correction_T_max     ?
_exptl_special_details
;
;
_diffrn_ambient_temperature     293
_diffrn_radiation_type     MoK\a
_diffrn_radiation_wavelength     0.71073
_diffrn_radiation_source     'fine-focus sealed tube'
_diffrn_radiation_monochromator     graphite
_diffrn_measurement_device_type     'Bruker APEXII CCD area-detector'
_diffrn_measurement_method     \w
_diffrn_detector_area_resol_mean     8.192
_diffrn_reflns_number     8907
_diffrn_reflns_av_R_equivalents     0.0243
_diffrn_reflns_av_sigmaI/netI     0.0350
_diffrn_reflns_theta_min     3.07
_diffrn_reflns_theta_max     27.48
_diffrn_reflns_theta_full     25.24
_diffrn_measured_fraction_theta_max     0.972
_diffrn_measured_fraction_theta_full     0.972
_diffrn_reflns_limit_h_min     -16
_diffrn_reflns_limit_h_max     16
_diffrn_reflns_limit_k_min     -18
_diffrn_reflns_limit_k_max     18
_diffrn_reflns_limit_l_min     -15
_diffrn_reflns_limit_l_max     15
_diffrn_standards_number     0
_diffrn_standards_interval_count     ?
_diffrn_standards_interval_time     ?
_diffrn_standards_decay_%     ?
_refine_special_details
;
Refinement of <i>F</i>^2^ against ALL reflections. The weighted <i>R</i>-factor
<i>wR</i> and goodness of fit <i>S</i> are based on <i>F</i>^2^, conventional
<i>R</i>-factors <i>R</i> are based on <i>F</i>, with <i>F</i> set to zero for
negative <i>F</i>^2^. The threshold expression of <i>F</i>^2^ >
\s(<i>F</i>^2^) is used only for calculating <i>R</i>-factors(gt) <i>etc</i>.
and is not relevant to the choice of reflections for refinement.
<i>R</i>-factors based on <i>F</i>^2^ are statistically about twice as large
as those based on <i>F</i>, and <i>R</i>- factors based on ALL data will be
even larger.
;
_reflns_number_total     4732
_reflns_number_gt     3574
_reflns_threshold_expression     I>2\s(I)
_refine_ls_structure_factor_coef     Fsqd
_refine_ls_matrix_type     full
_refine_ls_R_factor_all     0.0548
_refine_ls_R_factor_gt     0.0376
_refine_ls_wR_factor_gt     0.0926
_refine_ls_wR_factor_ref     0.1029
_refine_ls_goodness_of_fit_ref     1.046
_refine_ls_restrained_S_all     1.046
_refine_ls_number_reflns     4601
_refine_ls_number_parameters     288
_refine_ls_number_restraints     0
_refine_ls_hydrogen_treatment     mixed
_refine_ls_weighting_scheme     calc
_refine_ls_weighting_details
         'calc w=1/[\s^2^(Fo^2^)+(0.0533P)^2^+0.4975P] where P=(Fo^2^+2Fc^2^)/3'
_atom_sites_solution_hydrogens     geom
_atom_sites_solution_primary     direct
_atom_sites_solution_secondary     difmap
_refine_ls_shift/su_max     0.003
_refine_ls_shift/su_mean     0.000
_refine_diff_density_max     0.356
_refine_diff_density_min     -0.422
_refine_ls_extinction_method     none
_refine_ls_extinction_coef     ?
loop_
    _atom_type_symbol
    _atom_type_description
    _atom_type_scat_dispersion_real
    _atom_type_scat_dispersion_imag
    _atom_type_scat_source
    'C' 'C' 0.0033 0.0016
                         'International Tables Vol C Tables 4.2.6.8 and 6.1.1.4'
    'H' 'H' 0.0000 0.0000
                         'International Tables Vol C Tables 4.2.6.8 and 6.1.1.4'
    'N' 'N' 0.0061 0.0033
                         'International Tables Vol C Tables 4.2.6.8 and 6.1.1.4'
    'O' 'O' 0.0106 0.0060
                         'International Tables Vol C Tables 4.2.6.8 and 6.1.1.4'
    'Mn' 'Mn' 0.3368 0.7283
                         'International Tables Vol C Tables 4.2.6.8 and 6.1.1.4'
_computing_data_collection     'APEX2 (Bruker, 2006)'
_computing_cell_refinement     'SAINT (Bruker, 2006)'
_computing_data_reduction     'SAINT (Bruker, 2006)'
_computing_structure_solution     'SHELXS97 (Sheldrick, 2008)'
_computing_structure_refinement     'SHELXL97 (Sheldrick, 2008)'
_computing_molecular_graphics     'ORTEPIII (Burnett & Johnson, 1996)'
_computing_publication_material
;
SHELXL97 (Sheldrick, 2008)
;
loop_
    _atom_site_type_symbol
    _atom_site_label
    _atom_site_fract_x
    _atom_site_fract_y
    _atom_site_fract_z
    _atom_site_U_iso_or_equiv
    _atom_site_adp_type
    _atom_site_calc_flag
    _atom_site_refinement_flags
    _atom_site_occupancy
    _atom_site_symmetry_multiplicity
    _atom_site_disorder_assembly
    _atom_site_disorder_group
    Mn Mn1 0.99092(2) 0.43893(2) 0.62805(2) 0.02983(10) Uani d . 1 1 . .
    O O1 0.90494(10) 0.43871(10) 0.46974(11) 0.0357(3) Uani d . 1 1 . .
    O O2 1.08666(10) 0.34558(9) 0.60129(11) 0.0350(3) Uani d . 1 1 . .
    O O3 0.89791(11) 0.35388(11) 0.70612(13) 0.0448(4) Uani d . 1 1 . .
    N N1 0.91679(14) 0.55496(11) 0.66080(14) 0.0354(4) Uani d . 1 1 . .
    N N2 1.08619(13) 0.46912(11) 0.78489(13) 0.0339(3) Uani d . 1 1 . .
    N N3 0.7505(2) 0.48210(18) 0.8743(2) 0.0767(7) Uani d . 1 1 . .
    C C1 0.79945(15) 0.45831(14) 0.44352(17) 0.0337(4) Uani d . 1 1 . .
    C C2 0.73190(17) 0.41319(16) 0.34833(19) 0.0435(5) Uani d . 1 1 . .
    H H2 0.7596 0.3694 0.3046 0.052 Uiso calc R 1 1 . .
    C C3 0.62331(18) 0.43313(17) 0.3182(2) 0.0525(6) Uani d . 1 1 . .
    H H3 0.5786 0.4019 0.2547 0.063 Uiso calc R 1 1 . .
    C C4 0.58015(18) 0.49842(19) 0.3805(2) 0.0568(6) Uani d . 1 1 . .
    H H4 0.5068 0.5102 0.3599 0.068 Uiso calc R 1 1 . .
    C C5 0.64539(18) 0.54566(17) 0.4724(2) 0.0483(5) Uani d . 1 1 . .
    H H5 0.6166 0.5916 0.5122 0.058 Uiso calc R 1 1 . .
    C C6 0.75579(16) 0.52575(14) 0.50774(18) 0.0373(4) Uani d . 1 1 . .
    C C7 0.82058(17) 0.57678(15) 0.60655(18) 0.0397(5) Uani d . 1 1 . .
    H H7 0.7904 0.6294 0.6329 0.048 Uiso calc R 1 1 . .
    C C8 0.97976(19) 0.60968(15) 0.76127(19) 0.0445(5) Uani d . 1 1 . .
    H H8A 0.9330 0.6482 0.7954 0.053 Uiso calc R 1 1 . .
    H H8B 1.0302 0.6502 0.7356 0.053 Uiso calc R 1 1 . .
    C C9 1.03842(19) 0.53916(16) 0.85072(18) 0.0426(5) Uani d . 1 1 . .
    H H9A 1.0941 0.5700 0.9103 0.051 Uiso calc R 1 1 . .
    H H9B 0.9891 0.5089 0.8900 0.051 Uiso calc R 1 1 . .
    C C10 1.17722(17) 0.43171(15) 0.83253(17) 0.0387(4) Uani d . 1 1 . .
    H H10 1.2138 0.4538 0.9067 0.046 Uiso calc R 1 1 . .
    C C11 1.22743(15) 0.35839(14) 0.78078(17) 0.0362(4) Uani d . 1 1 . .
    C C12 1.32795(17) 0.32527(17) 0.84575(19) 0.0465(5) Uani d . 1 1 . .
    H H12 1.3599 0.3530 0.9182 0.056 Uiso calc R 1 1 . .
    C C13 1.38001(18) 0.25341(17) 0.8053(2) 0.0488(5) Uani d . 1 1 . .
    H H13 1.4465 0.2327 0.8492 0.059 Uiso calc R 1 1 . .
    C C14 1.33099(18) 0.21203(16) 0.6970(2) 0.0460(5) Uani d . 1 1 . .
    H H14 1.3648 0.1623 0.6692 0.055 Uiso calc R 1 1 . .
    C C15 1.23384(17) 0.24326(14) 0.63047(19) 0.0405(5) Uani d . 1 1 . .
    H H15 1.2033 0.2148 0.5581 0.049 Uiso calc R 1 1 . .
    C C16 1.17987(15) 0.31754(13) 0.66996(16) 0.0328(4) Uani d . 1 1 . .
    C C17 0.80118(16) 0.31955(14) 0.66939(17) 0.0365(4) Uani d . 1 1 . .
    C C18 0.7748(2) 0.25034(16) 0.5805(2) 0.0474(5) Uani d . 1 1 . .
    H H18 0.8274 0.2283 0.5451 0.057 Uiso calc R 1 1 . .
    C C19 0.6724(2) 0.21485(19) 0.5453(2) 0.0584(6) Uani d . 1 1 . .
    H H19 0.6570 0.1695 0.4860 0.070 Uiso calc R 1 1 . .
    C C20 0.5921(2) 0.2451(2) 0.5959(2) 0.0607(7) Uani d . 1 1 . .
    H H20 0.5235 0.2200 0.5715 0.073 Uiso calc R 1 1 . .
    C C21 0.61415(18) 0.31221(18) 0.6821(2) 0.0517(6) Uani d . 1 1 . .
    H H21 0.5603 0.3329 0.7166 0.062 Uiso calc R 1 1 . .
    C C22 0.71671(17) 0.34976(15) 0.71865(18) 0.0404(5) Uani d . 1 1 . .
    C C23 0.7380(2) 0.42338(17) 0.8061(2) 0.0514(6) Uani d . 1 1 . .
    O O1W 0.9967(2) 0.18475(15) 0.44789(18) 0.0744(6) Uani d . 1 1 . .
    H H2W 0.962(3) 0.185(3) 0.366(3) 0.110(13) Uiso d . 1 1 . .
    H H1W 1.004(4) 0.244(3) 0.461(4) 0.125(16) Uiso d . 1 1 . .
loop_
    _atom_site_aniso_label
    _atom_site_aniso_U_11
    _atom_site_aniso_U_22
    _atom_site_aniso_U_33
    _atom_site_aniso_U_12
    _atom_site_aniso_U_13
    _atom_site_aniso_U_23
    Mn1 0.03033(16) 0.03349(17) 0.02616(15) 0.00335(11) 0.00787(11) -0.00182(11)
    O1 0.0314(7) 0.0465(8) 0.0293(6) 0.0064(6) 0.0079(5) -0.0036(6)
    O2 0.0332(7) 0.0383(7) 0.0326(7) 0.0049(6) 0.0061(5) -0.0033(5)
    O3 0.0369(7) 0.0539(9) 0.0434(8) -0.0077(7) 0.0098(6) 0.0072(7)
    N1 0.0408(9) 0.0361(9) 0.0321(8) 0.0045(7) 0.0142(7) -0.0014(7)
    N2 0.0382(9) 0.0366(8) 0.0276(8) -0.0009(7) 0.0095(6) -0.0017(6)
    N3 0.110(2) 0.0640(15) 0.0607(14) 0.0043(14) 0.0301(14) -0.0113(12)
    C1 0.0298(9) 0.0394(10) 0.0326(9) 0.0020(8) 0.0091(7) 0.0074(8)
    C2 0.0399(11) 0.0444(11) 0.0442(12) 0.0010(9) 0.0069(9) -0.0002(9)
    C3 0.0380(12) 0.0519(14) 0.0613(14) -0.0043(10) 0.0004(10) 0.0004(11)
    C4 0.0311(11) 0.0618(15) 0.0754(17) 0.0032(11) 0.0092(11) 0.0041(13)
    C5 0.0368(11) 0.0511(13) 0.0599(14) 0.0107(9) 0.0176(10) 0.0056(11)
    C6 0.0353(10) 0.0387(10) 0.0403(10) 0.0041(8) 0.0136(8) 0.0076(8)
    C7 0.0429(11) 0.0402(11) 0.0406(11) 0.0090(9) 0.0194(9) 0.0016(9)
    C8 0.0521(13) 0.0398(11) 0.0413(11) 0.0067(10) 0.0107(9) -0.0108(9)
    C9 0.0515(12) 0.0445(11) 0.0325(10) 0.0013(9) 0.0120(9) -0.0093(8)
    C10 0.0403(11) 0.0452(11) 0.0273(9) -0.0031(9) 0.0022(8) -0.0021(8)
    C11 0.0341(10) 0.0403(10) 0.0336(10) 0.0007(8) 0.0074(8) 0.0046(8)
    C12 0.0400(11) 0.0555(13) 0.0399(11) 0.0009(10) 0.0022(9) 0.0040(10)
    C13 0.0331(11) 0.0582(14) 0.0526(13) 0.0081(10) 0.0058(9) 0.0122(11)
    C14 0.0373(11) 0.0460(12) 0.0578(13) 0.0090(9) 0.0180(10) 0.0080(10)
    C15 0.0379(11) 0.0413(11) 0.0435(11) 0.0037(9) 0.0122(9) 0.0005(9)
    C16 0.0299(9) 0.0347(10) 0.0351(9) 0.0001(7) 0.0106(7) 0.0053(8)
    C17 0.0385(10) 0.0373(10) 0.0343(10) -0.0023(8) 0.0099(8) 0.0085(8)
    C18 0.0549(14) 0.0459(12) 0.0447(12) -0.0022(10) 0.0188(10) -0.0012(10)
    C19 0.0704(17) 0.0579(15) 0.0442(13) -0.0176(13) 0.0089(12) -0.0077(11)
    C20 0.0450(14) 0.0773(18) 0.0549(14) -0.0177(12) 0.0029(11) 0.0073(13)
    C21 0.0392(12) 0.0618(15) 0.0560(14) 0.0011(11) 0.0150(10) 0.0109(11)
    C22 0.0429(11) 0.0412(11) 0.0393(10) 0.0008(9) 0.0144(9) 0.0056(9)
    C23 0.0620(15) 0.0505(13) 0.0463(13) 0.0017(11) 0.0223(11) 0.0034(11)
    O1W 0.1058(17) 0.0567(12) 0.0507(11) 0.0004(11) 0.0002(11) -0.0084(9)
_geom_special_details
;
All s.u.'s (except the s.u. in the dihedral angle between two l.s. planes) are
estimated using the full covariance matrix. The cell s.u.'s are taken into
account individually in the estimation of s.u.'s in distances, angles and
torsion angles; correlations between s.u.'s in cell parameters are only used
when they are defined by crystal symmetry. An approximate (isotropic)
treatment of cell s.u.'s is used for estimating s.u.'s involving l.s. planes.
;
loop_
    _geom_bond_atom_site_label_1
    _geom_bond_atom_site_label_2
    _geom_bond_site_symmetry_2
    _geom_bond_distance
    _geom_bond_publ_flag
    Mn1 O2 . 1.8903(13) y
    Mn1 O1 . 1.9002(13) y
    Mn1 N2 . 1.9782(16) y
    Mn1 N1 . 1.9921(16) y
    Mn1 O3 . 2.0649(14) y
    Mn1 O1 3_667 2.6236(14) y
    O1 C1 . 1.345(2) ?
    O2 C16 . 1.328(2) ?
    O3 C17 . 1.307(2) ?
    N1 C7 . 1.282(3) ?
    N1 C8 . 1.471(3) ?
    N2 C10 . 1.282(3) ?
    N2 C9 . 1.481(3) ?
    N3 C23 . 1.137(3) ?
    C1 C2 . 1.386(3) ?
    C1 C6 . 1.416(3) ?
    C2 C3 . 1.384(3) ?
    C2 H2 . 0.9300 ?
    C3 C4 . 1.378(4) ?
    C3 H3 . 0.9300 ?
    C4 C5 . 1.363(4) ?
    C4 H4 . 0.9300 ?
    C5 C6 . 1.407(3) ?
    C5 H5 . 0.9300 ?
    C6 C7 . 1.440(3) ?
    C7 H7 . 0.9300 ?
    C8 C9 . 1.508(3) ?
    C8 H8A . 0.9700 ?
    C8 H8B . 0.9700 ?
    C9 H9A . 0.9700 ?
    C9 H9B . 0.9700 ?
    C10 C11 . 1.436(3) ?
    C10 H10 . 0.9300 ?
    C11 C12 . 1.409(3) ?
    C11 C16 . 1.409(3) ?
    C12 C13 . 1.369(3) ?
    C12 H12 . 0.9300 ?
    C13 C14 . 1.394(3) ?
    C13 H13 . 0.9300 ?
    C14 C15 . 1.372(3) ?
    C14 H14 . 0.9300 ?
    C15 C16 . 1.404(3) ?
    C15 H15 . 0.9300 ?
    C17 C18 . 1.408(3) ?
    C17 C22 . 1.415(3) ?
    C18 C19 . 1.377(4) ?
    C18 H18 . 0.9300 ?
    C19 C20 . 1.379(4) ?
    C19 H19 . 0.9300 ?
    C20 C21 . 1.364(4) ?
    C20 H20 . 0.9300 ?
    C21 C22 . 1.390(3) ?
    C21 H21 . 0.9300 ?
    C22 C23 . 1.440(3) ?
    O1W H2W . 0.95(4) ?
    O1W H1W . 0.85(4) ?
loop_
    _geom_angle_atom_site_label_1
    _geom_angle_atom_site_label_2
    _geom_angle_atom_site_label_3
    _geom_angle_site_symmetry_1
    _geom_angle_site_symmetry_3
    _geom_angle
    _geom_angle_publ_flag
    O2 Mn1 O1 . . 94.96(6) ?
    O2 Mn1 N2 . . 91.39(6) ?
    O1 Mn1 N2 . . 167.03(7) ?
    O2 Mn1 N1 . . 167.92(7) ?
    O1 Mn1 N1 . . 89.72(6) ?
    N2 Mn1 N1 . . 81.95(7) ?
    O2 Mn1 O3 . . 97.57(6) ?
    O1 Mn1 O3 . . 99.41(6) ?
    N2 Mn1 O3 . . 90.94(6) ?
    N1 Mn1 O3 . . 92.63(6) ?
    C1 O1 Mn1 . . 122.21(11) ?
    C16 O2 Mn1 . . 129.88(12) ?
    C17 O3 Mn1 . . 133.20(13) ?
    C7 N1 C8 . . 122.58(17) ?
    C7 N1 Mn1 . . 123.87(14) ?
    C8 N1 Mn1 . . 113.34(13) ?
    C10 N2 C9 . . 120.55(16) ?
    C10 N2 Mn1 . . 126.90(14) ?
    C9 N2 Mn1 . . 112.45(13) ?
    O1 C1 C2 . . 118.93(18) ?
    O1 C1 C6 . . 122.07(17) ?
    C2 C1 C6 . . 118.97(18) ?
    C3 C2 C1 . . 120.1(2) ?
    C3 C2 H2 . . 119.9 ?
    C1 C2 H2 . . 119.9 ?
    C4 C3 C2 . . 121.2(2) ?
    C4 C3 H3 . . 119.4 ?
    C2 C3 H3 . . 119.4 ?
    C5 C4 C3 . . 119.7(2) ?
    C5 C4 H4 . . 120.1 ?
    C3 C4 H4 . . 120.1 ?
    C4 C5 C6 . . 120.8(2) ?
    C4 C5 H5 . . 119.6 ?
    C6 C5 H5 . . 119.6 ?
    C5 C6 C1 . . 119.1(2) ?
    C5 C6 C7 . . 118.39(19) ?
    C1 C6 C7 . . 122.49(18) ?
    N1 C7 C6 . . 124.71(19) ?
    N1 C7 H7 . . 117.6 ?
    C6 C7 H7 . . 117.6 ?
    N1 C8 C9 . . 106.19(17) ?
    N1 C8 H8A . . 110.5 ?
    C9 C8 H8A . . 110.5 ?
    N1 C8 H8B . . 110.5 ?
    C9 C8 H8B . . 110.5 ?
    H8A C8 H8B . . 108.7 ?
    N2 C9 C8 . . 107.04(16) ?
    N2 C9 H9A . . 110.3 ?
    C8 C9 H9A . . 110.3 ?
    N2 C9 H9B . . 110.3 ?
    C8 C9 H9B . . 110.3 ?
    H9A C9 H9B . . 108.6 ?
    N2 C10 C11 . . 125.37(18) ?
    N2 C10 H10 . . 117.3 ?
    C11 C10 H10 . . 117.3 ?
    C12 C11 C16 . . 119.10(19) ?
    C12 C11 C10 . . 117.85(18) ?
    C16 C11 C10 . . 123.04(18) ?
    C13 C12 C11 . . 121.9(2) ?
    C13 C12 H12 . . 119.0 ?
    C11 C12 H12 . . 119.0 ?
    C12 C13 C14 . . 118.5(2) ?
    C12 C13 H13 . . 120.8 ?
    C14 C13 H13 . . 120.8 ?
    C15 C14 C13 . . 121.3(2) ?
    C15 C14 H14 . . 119.4 ?
    C13 C14 H14 . . 119.4 ?
    C14 C15 C16 . . 121.0(2) ?
    C14 C15 H15 . . 119.5 ?
    C16 C15 H15 . . 119.5 ?
    O2 C16 C15 . . 118.44(18) ?
    O2 C16 C11 . . 123.35(17) ?
    C15 C16 C11 . . 118.21(18) ?
    O3 C17 C18 . . 122.64(19) ?
    O3 C17 C22 . . 121.23(19) ?
    C18 C17 C22 . . 116.13(19) ?
    C19 C18 C17 . . 121.0(2) ?
    C19 C18 H18 . . 119.5 ?
    C17 C18 H18 . . 119.5 ?
    C18 C19 C20 . . 121.4(2) ?
    C18 C19 H19 . . 119.3 ?
    C20 C19 H19 . . 119.3 ?
    C21 C20 C19 . . 119.5(2) ?
    C21 C20 H20 . . 120.3 ?
    C19 C20 H20 . . 120.3 ?
    C20 C21 C22 . . 120.3(2) ?
    C20 C21 H21 . . 119.9 ?
    C22 C21 H21 . . 119.9 ?
    C21 C22 C17 . . 121.7(2) ?
    C21 C22 C23 . . 119.8(2) ?
    C17 C22 C23 . . 118.5(2) ?
    N3 C23 C22 . . 177.3(3) ?
    H2W O1W H1W . . 100(4) ?
loop_
    _geom_torsion_atom_site_label_1
    _geom_torsion_atom_site_label_2
    _geom_torsion_atom_site_label_3
    _geom_torsion_atom_site_label_4
    _geom_torsion_site_symmetry_1
    _geom_torsion_site_symmetry_2
    _geom_torsion_site_symmetry_3
    _geom_torsion_site_symmetry_4
    _geom_torsion
    _geom_torsion_publ_flag
    O2 Mn1 O1 C1 . . . . 149.32(14) ?
    N2 Mn1 O1 C1 . . . . -91.7(3) ?
    N1 Mn1 O1 C1 . . . . -41.83(15) ?
    O3 Mn1 O1 C1 . . . . 50.79(15) ?
    O1 Mn1 O2 C16 . . . . 169.06(15) ?
    N2 Mn1 O2 C16 . . . . 0.38(16) ?
    N1 Mn1 O2 C16 . . . . 56.6(4) ?
    O3 Mn1 O2 C16 . . . . -90.75(16) ?
    O2 Mn1 O3 C17 . . . . -106.03(19) ?
    O1 Mn1 O3 C17 . . . . -9.7(2) ?
    N2 Mn1 O3 C17 . . . . 162.44(19) ?
    N1 Mn1 O3 C17 . . . . 80.46(19) ?
    O2 Mn1 N1 C7 . . . . 140.7(3) ?
    O1 Mn1 N1 C7 . . . . 27.74(16) ?
    N2 Mn1 N1 C7 . . . . -162.23(17) ?
    O3 Mn1 N1 C7 . . . . -71.66(17) ?
    O2 Mn1 N1 C8 . . . . -44.5(4) ?
    O1 Mn1 N1 C8 . . . . -157.44(14) ?
    N2 Mn1 N1 C8 . . . . 12.58(14) ?
    O3 Mn1 N1 C8 . . . . 103.15(14) ?
    O2 Mn1 N2 C10 . . . . 1.26(17) ?
    O1 Mn1 N2 C10 . . . . -118.1(3) ?
    N1 Mn1 N2 C10 . . . . -168.63(18) ?
    O3 Mn1 N2 C10 . . . . 98.85(18) ?
    O2 Mn1 N2 C9 . . . . -175.21(14) ?
    O1 Mn1 N2 C9 . . . . 65.4(3) ?
    N1 Mn1 N2 C9 . . . . 14.90(13) ?
    O3 Mn1 N2 C9 . . . . -77.62(14) ?
    Mn1 O1 C1 C2 . . . . -146.56(15) ?
    Mn1 O1 C1 C6 . . . . 35.5(2) ?
    O1 C1 C2 C3 . . . . -179.0(2) ?
    C6 C1 C2 C3 . . . . -1.0(3) ?
    C1 C2 C3 C4 . . . . 0.8(4) ?
    C2 C3 C4 C5 . . . . 1.1(4) ?
    C3 C4 C5 C6 . . . . -2.7(4) ?
    C4 C5 C6 C1 . . . . 2.4(3) ?
    C4 C5 C6 C7 . . . . -179.1(2) ?
    O1 C1 C6 C5 . . . . 177.34(18) ?
    C2 C1 C6 C5 . . . . -0.6(3) ?
    O1 C1 C6 C7 . . . . -1.1(3) ?
    C2 C1 C6 C7 . . . . -179.04(19) ?
    C8 N1 C7 C6 . . . . 179.83(19) ?
    Mn1 N1 C7 C6 . . . . -5.8(3) ?
    C5 C6 C7 N1 . . . . 167.2(2) ?
    C1 C6 C7 N1 . . . . -14.3(3) ?
    C7 N1 C8 C9 . . . . 138.9(2) ?
    Mn1 N1 C8 C9 . . . . -36.0(2) ?
    C10 N2 C9 C8 . . . . 145.0(2) ?
    Mn1 N2 C9 C8 . . . . -38.2(2) ?
    N1 C8 C9 N2 . . . . 46.5(2) ?
    C9 N2 C10 C11 . . . . 175.19(19) ?
    Mn1 N2 C10 C11 . . . . -1.0(3) ?
    N2 C10 C11 C12 . . . . -179.9(2) ?
    N2 C10 C11 C16 . . . . -1.1(3) ?
    C16 C11 C12 C13 . . . . -1.2(3) ?
    C10 C11 C12 C13 . . . . 177.7(2) ?
    C11 C12 C13 C14 . . . . -0.4(3) ?
    C12 C13 C14 C15 . . . . 1.3(3) ?
    C13 C14 C15 C16 . . . . -0.6(3) ?
    Mn1 O2 C16 C15 . . . . 177.54(13) ?
    Mn1 O2 C16 C11 . . . . -2.3(3) ?
    C14 C15 C16 O2 . . . . 179.23(18) ?
    C14 C15 C16 C11 . . . . -0.9(3) ?
    C12 C11 C16 O2 . . . . -178.37(18) ?
    C10 C11 C16 O2 . . . . 2.8(3) ?
    C12 C11 C16 C15 . . . . 1.8(3) ?
    C10 C11 C16 C15 . . . . -177.01(18) ?
    Mn1 O3 C17 C18 . . . . 69.0(3) ?
    Mn1 O3 C17 C22 . . . . -111.8(2) ?
    O3 C17 C18 C19 . . . . 179.1(2) ?
    C22 C17 C18 C19 . . . . -0.2(3) ?
    C17 C18 C19 C20 . . . . -0.4(4) ?
    C18 C19 C20 C21 . . . . 0.5(4) ?
    C19 C20 C21 C22 . . . . 0.0(4) ?
    C20 C21 C22 C17 . . . . -0.7(4) ?
    C20 C21 C22 C23 . . . . 177.4(2) ?
    O3 C17 C22 C21 . . . . -178.5(2) ?
    C18 C17 C22 C21 . . . . 0.8(3) ?
    O3 C17 C22 C23 . . . . 3.4(3) ?
    C18 C17 C22 C23 . . . . -177.28(19) ?
    C21 C22 C23 N3 . . . . -16(6) ?
    C17 C22 C23 N3 . . . . 162(6) ?
loop_
    _geom_hbond_atom_site_label_D
    _geom_hbond_atom_site_label_H
    _geom_hbond_atom_site_label_A
    _geom_hbond_site_symmetry_A
    _geom_hbond_distance_DH
    _geom_hbond_distance_HA
    _geom_hbond_distance_DA
    _geom_hbond_angle_DHA
    O1W H1W O2 1_555 0.86(4) 2.24(5) 2.959(3) 141(4)
    O1W H2W O3 4_565 0.96(4) 1.91(4) 2.840(3) 163(4)
data_global
_journal_date_recd_electronic     2011-05-06
_journal_date_accepted     2011-07-04
_journal_name_full     'Acta Crystallographica, Section E'
_journal_year     2011
_journal_volume     67
_journal_issue      8
_journal_page_first     m1069
_journal_page_last     m1070
_journal_paper_category     QM
_journal_coeditor_code     OM2428
_publ_contact_author_name     'Prof. A. Mousser'
_publ_contact_author_address
;
D\'epartement de Chimie, Facult\'e des Sciences Exactes,
Universit\'e Mentouri Constantine
Route de Ain El Bey, Constantine
Alg\'erie
;
_publ_contact_author_email     abmousser@yahoo.fr
_publ_contact_author_fax     '0021331818829'
_publ_contact_author_phone     '00213550044090'
_publ_section_title
;\
Dimeric
(2-cyanophenolato-\k<i>O</i>){2,2'-[ethylenebis(nitrilomethylidyne)]\
diphenolato-\k^4^<i>O</i>,<i>N</i>,<i>N</i>',<i>O</i>'}manganese(III)
monohydrate
;
loop_
    _publ_author_name
    _publ_author_address
    'Zidane, Youcef'
;
Laboratoire d'\'Electrochimie, d'Ing\'enierie Mol\'eculaire et
de Catalyse Redox (LEIMCR),
Facult\'e des Sciences de l'Ing\'enieur
Universit\'e Farhat Abbas de S\'etif 19000
Algeria
;
    'Ourari, Ali'
;
Laboratoire d'\'Electrochimie, d'Ing\'enierie Mol\'eculaire et
de Catalyse Redox (LEIMCR),
Facult\'e des Sciences de l'Ing\'enieur
Universit\'e Farhat Abbas de S\'etif 19000
Algeria
;
    'Mousser, H\'enia'
;
D\'epartement de Chimie Industrielle, Facult\'e des Sciences de l'Ing\'enieur,
Universit\'e Mentouri Constantine
Campus Chaab Erssas, Constantine
Algeria
;
    'Mousser, Abdelhamid'
;
D\'epartement de Chimie, Facult\'e des Sciences Exactes,
Universit\'e Mentouri Constantine
Route de Ain El Bey, Constantine
Algeria
;
