# Supplementary material for: Dimeric (2-cyano­phenolato-κO){2,2′-[ethyl­enebis(nitrilo­methyl­idyne)]diphenolato-κ4 O,N,N′,O′}manganese(III) monohydrate
Source: Acta Crystallogr Sect E Struct Rep Online. 2011 Jul 9;67(Pt 8):m1069–70. doi: 10.1107/S1600536811026584 (PMC3212148; doi:10.1107/S1600536811026584)
Supplement: Supplementary file 2 [file e-67-m1069-Isup2.hkl]

#
# h,k,l, Fc-squared, Fo-squared, sigma(Fo-squared) and status flag
#
data_I
_shelx_title ' import in P 21/c'
_shelx_refln_list_code          4
_shelx_F_calc_maximum      177.42
_exptl_crystal_F_000       944.00
_reflns_d_resolution_high  0.7702
 
loop_
 _symmetry_equiv_pos_as_xyz
 'x, y, z'
 '-x, y+1/2, -z+1/2'
 '-x, -y, -z'
 'x, -y-1/2, z-1/2'
 
_cell_length_a    12.8693
_cell_length_b    14.2487
_cell_length_c    11.6357
_cell_angle_alpha  90.000
_cell_angle_beta  104.297
_cell_angle_gamma  90.000
 
_shelx_F_squared_multiplier     1.000
 
loop_
 _refln_index_h
 _refln_index_k
 _refln_index_l
 _refln_F_squared_calc
 _refln_F_squared_meas
 _refln_F_squared_sigma
 _refln_observed_status
   3   8   0     2889.72     2810.08     63.16 o
   4   8   0      417.42      382.08     13.84 o
   5   8   0     1323.35     1427.52     25.73 o
   6   8   0     4986.61     5388.12     93.22 o
   7   8   0      388.41      424.28     13.75 o
   8   8   0       60.74       60.77     11.25 o
   9   8   0      169.14      161.50      9.79 o
  10   8   0      907.91     1055.28     38.93 o
  11   8   0     1811.13     2007.22     55.88 o
  12   8   0      309.12      322.80     31.58 o
  13   8   0       44.32       50.41     17.74 o
  14   8   0        7.03       -8.46     25.52 o
   1   9   0      151.79      162.52      5.33 o
   2   9   0      133.49      165.31      5.62 o
   3   9   0       79.82       65.83      4.33 o
   4   9   0      415.51      451.37     11.31 o
   5   9   0      359.97      372.77      9.35 o
   6   9   0      134.21      108.40      7.02 o
   7   9   0      921.67      988.10     24.11 o
   8   9   0       98.59      106.48      8.65 o
   9   9   0      338.72      358.65     15.15 o
  10   9   0        7.65       -6.49      6.73 o
  11   9   0        6.27       10.81      6.73 o
  12   9   0        3.13       10.63      9.12 o
  13   9   0        2.17       -8.26      9.97 o
  14   9   0      205.78      180.99     15.87 o
   0  10   0     6671.21     7184.51    211.53 o
   1  10   0     3191.42     3342.79     66.62 o
   2  10   0      642.04      590.83     12.46 o
   3  10   0      324.96      299.64      9.54 o
   4  10   0       99.13       93.70      4.56 o
   5  10   0      115.26      121.42      5.17 o
   6  10   0      101.06       80.35      3.78 o
   7  10   0      133.89      127.66     10.81 o
   8  10   0      499.10      536.92     18.32 o
   9  10   0      537.80      606.01     19.26 o
  10  10   0      512.25      552.12     21.31 o
  11  10   0      404.53      405.32     19.88 o
  12  10   0       69.92       68.90     10.96 o
  13  10   0      255.19      245.02     17.43 o
   1  11   0       20.74       19.04      3.89 o
   2  11   0        0.04       -2.52      2.52 o
   3  11   0       51.98       41.35      5.60 o
   4  11   0      319.30      336.01     11.29 o
   5  11   0      298.02      289.51      8.85 o
   6  11   0        0.56        3.56      3.03 o
   7  11   0       15.91       17.49      9.95 o
   8  11   0      110.47      102.76      8.50 o
   9  11   0      205.22      209.37     11.58 o
  10  11   0      199.99      204.18     14.28 o
  11  11   0      166.80      159.96     12.53 o
  12  11   0      163.49      156.73     14.03 o
  13  11   0       96.09       91.71     13.14 o
   0  12   0      123.16      143.43     18.60 o
   1  12   0      162.67      159.87      6.11 o
   2  12   0      288.34      298.01     11.04 o
   3  12   0      166.01      166.27      8.59 o
   4  12   0        1.17       -0.31      7.35 o
   5  12   0       53.54       52.09      6.06 o
   6  12   0      176.64      164.90      6.03 o
   7  12   0       31.96       30.22      4.96 o
   8  12   0        0.83       -2.19      4.96 o
   9  12   0      143.18      154.10     10.35 o
  10  12   0        0.74       -0.90     13.84 o
  11  12   0        0.37       -4.76      9.95 o
  12  12   0        0.44       10.38     14.71 o
   1  13   0        1.04        0.31      2.43 o
   2  13   0       23.53       19.84      5.42 o
   3  13   0      199.39      196.17      9.95 o
   4  13   0      199.53      197.82     28.55 o
   5  13   0        3.79        3.05      9.95 o
   6  13   0       11.57       12.29      4.20 o
   7  13   0       13.00       13.56      3.21 o
   8  13   0       53.61       54.30      8.22 o
   9  13   0       97.50       83.33      8.22 o
  10  13   0       23.09       20.62      8.65 o
  11  13   0       97.37      106.42     19.03 o
   0  14   0       93.88       97.93      7.29 o
   1  14   0       75.79       78.86     15.57 o
   2  14   0       88.76       78.79      9.52 o
   3  14   0      114.43      106.90     22.93 o
   4  14   0        8.53       10.35      5.60 o
   5  14   0       55.74       49.32      6.54 o
   6  14   0       38.86       26.36      5.19 o
   7  14   0      234.79      200.37     13.48 o
   8  14   0       45.26       38.05      9.59 o
   9  14   0       48.70       47.90      4.82 o
  10  14   0       42.42       34.61     12.98 o
   1  15   0        4.01       -4.29     15.57 o
   2  15   0       67.12       76.56      7.25 o
   3  15   0       14.14       10.38      6.96 o
   4  15   0       75.00       70.00      8.86 o
   5  15   0        7.38       10.51      6.92 o
   6  15   0      119.08      125.35      8.94 o
   7  15   0       14.12       12.32      9.08 o
   8  15   0       10.40        5.77     10.06 o
   9  15   0       14.83        6.06     12.11 o
   0  16   0      491.43      557.17     47.58 o
   1  16   0      239.38      244.32     24.22 o
   2  16   0      303.38      330.12     30.71 o
   3  16   0      102.07      110.63      8.81 o
   4  16   0      153.55      155.97     10.61 o
   5  16   0      896.55      996.31     48.02 o
   6  16   0      270.56      289.39     20.76 o
   7  16   0      137.66      158.33     17.30 o
   8  16   0      132.01      115.07     13.84 o
   1  17   0        0.01       -1.73      3.46 o
   2  17   0       10.56       -6.06      6.06 o
   3  17   0       64.45       48.86     12.98 o
   4  17   0       82.46       68.27      8.22 o
   5  17   0        9.28       -5.71      5.88 o
   6  17   0        0.37       -4.33     10.38 o
   0  18   0       11.53        0.87     13.84 o
   1  18   0      104.53      109.01     14.71 o
   2  18   0      404.45      391.92     25.96 o
   3  18   0      212.45      218.89     19.03 o
 -16   1   1       31.49       13.91      7.27 o
 -15   1   1       11.02        7.66      6.23 o
 -14   1   1        8.36        5.02      5.62 o
 -13   1   1       13.92        8.31      4.32 o
 -12   1   1       44.80       37.24      5.19 o
 -11   1   1      305.03      303.69     11.68 o
 -10   1   1      379.34      414.60      9.79 o
  -9   1   1       25.43       17.15      3.06 o
  -8   1   1       41.60       42.83      3.67 o
  -7   1   1        5.82       21.54      4.33 o
  -6   1   1       54.74       43.44      2.70 o
  -5   1   1      151.83      148.13      5.19 o
  -4   1   1     1076.76     1066.95     15.79 o
  -3   1   1     1869.22     1796.54     24.32 o
  -2   1   1      436.03      389.67      6.23 o
   1   1   1     1684.22     1888.88     40.97 o
   2   1   1     2510.86     2242.20     31.53 o
   3   1   1      159.22      156.43      6.49 o
   4   1   1      627.24      571.44     15.57 o
   5   1   1     2919.23     2655.53     36.40 o
   6   1   1       31.63       87.93      6.92 o
   7   1   1      196.51      158.24      5.19 o
   8   1   1     1704.02     1835.73     27.51 o
   9   1   1     2094.46     2302.02     35.48 o
  10   1   1     2031.14     2348.92     37.30 o
  11   1   1     2358.92     2642.66     43.42 o
  12   1   1      952.95     1077.38     22.79 o
  13   1   1      248.96      283.18     11.62 o
  14   1   1      310.50      326.76     15.38 o
  15   1   1      117.42      104.88      9.56 o
 -16   2   1       97.75       78.59     10.59 o
 -15   2   1       50.93       40.44      6.49 o
 -14   2   1       78.38       82.49      7.34 o
 -13   2   1      202.72      221.40      9.75 o
 -12   2   1      540.80      561.77     14.72 o
 -11   2   1     1717.68     1887.62     32.32 o
 -10   2   1     1983.47     2201.67     36.34 o
  -9   2   1      989.62     1051.38     16.13 o
  -8   2   1      667.47      656.88     11.58 o
  -7   2   1      314.28      278.14      5.79 o
  -6   2   1      200.51      180.66      4.96 o
  -5   2   1      308.34      256.40     12.55 o
  -4   2   1      510.85      505.27      8.48 o
  -3   2   1       36.11       42.40      2.60 o
  -2   2   1      516.52      473.47      8.93 o
  -1   2   1     4536.77     4339.11     60.65 o
   0   2   1    14187.60    12598.84    519.97 o
   1   2   1     1911.31     1821.50     31.37 o
   2   2   1      151.16      174.07      4.56 o
   3   2   1       21.19       12.98      2.08 o
   4   2   1      685.64      648.18     11.64 o
   5   2   1       77.51       64.09      4.76 o
   6   2   1       20.96       10.77      2.70 o
   7   2   1      197.19      181.30      5.51 o
   8   2   1       83.51       83.96      4.28 o
   9   2   1      300.29      308.50     18.17 o
  10   2   1      202.67      202.89     21.63 o
  11   2   1        0.16       -4.76      4.76 o
  12   2   1       12.47        6.76      4.78 o
  13   2   1       13.62       19.03      5.76 o
  14   2   1        0.22       -1.90      5.76 o
  15   2   1        4.88       -1.73      5.76 o
 -16   3   1        3.37       -2.63      8.85 o
 -15   3   1       14.17       19.79      7.02 o
 -14   3   1        0.00        3.68      6.03 o
 -13   3   1       17.94        5.24      5.60 o
 -12   3   1      326.94      315.79     10.56 o
 -11   3   1      108.13      100.63      5.23 o
 -10   3   1        4.06       -0.27      3.16 o
  -9   3   1      242.93      266.82      7.04 o
  -8   3   1      436.11      464.81      9.56 o
  -7   3   1       17.32        6.16      2.23 o
  -6   3   1     1357.25     1338.87     49.31 o
  -5   3   1     1030.88     1033.34     16.75 o
  -4   3   1      913.80      883.12     14.29 o
  -3   3   1    15644.20    15019.42    201.82 o
  -2   3   1      238.72      173.18      6.06 o
  -1   3   1      256.18      258.42      6.49 o
   0   3   1     5806.86     5042.84     72.24 o
   1   3   1      947.94      819.17     15.38 o
   2   3   1     1121.49      993.93     19.32 o
   3   3   1      136.83      126.00      4.89 o
   4   3   1      425.85      377.97      7.67 o
   5   3   1     1539.42     1548.14     24.11 o
   6   3   1     1559.19     1582.93     24.11 o
   7   3   1      653.86      660.99     13.06 o
   8   3   1      199.44      184.86      6.86 o
   9   3   1     1445.96     1504.33     26.48 o
  10   3   1       97.82       95.09      8.65 o
  11   3   1      135.97      127.66      7.48 o
  12   3   1       36.93       24.15      5.76 o
  13   3   1       95.16       91.22      7.48 o
  14   3   1      128.73      116.04      9.12 o
  15   3   1       28.72       18.82      8.50 o
 -16   4   1      230.42      232.35     25.96 o
 -15   4   1      363.97      328.26     18.60 o
 -14   4   1      586.28      662.05     25.25 o
 -13   4   1      603.64      633.77     21.31 o
 -12   4   1     1441.25     1640.39     37.21 o
 -11   4   1      612.74      658.02     17.46 o
 -10   4   1       50.06       45.78      5.17 o
  -9   4   1      674.61      669.59     14.97 o
  -8   4   1     1630.63     1682.11     28.06 o
  -7   4   1     3188.06     3271.81     82.62 o
  -6   4   1     2227.79     2186.10     55.80 o
  -5   4   1     1198.50     1140.94     19.21 o
  -4   4   1     5769.40     5481.67     86.48 o
  -3   4   1     6023.79     5633.47     68.14 o
  -2   4   1     7029.20     6628.33     92.35 o
  -1   4   1      217.52      182.99      4.28 o
   0   4   1     2726.91     2676.97     39.52 o
   1   4   1      622.89      575.80     11.93 o
   2   4   1       17.37       24.13      9.08 o
   3   4   1      145.01      112.77      5.17 o
   4   4   1     2478.48     2454.60     43.34 o
   5   4   1      124.61       98.86      4.32 o
   6   4   1     1942.11     2105.49     32.84 o
   7   4   1     1075.66     1188.31     36.34 o
   8   4   1      433.16      464.68     10.38 o
   9   4   1     1182.63     1201.16     53.21 o
  10   4   1        5.20        2.00      3.16 o
  11   4   1      166.84      130.95      6.68 o
  12   4   1       21.17       11.25      4.64 o
  13   4   1        4.73        5.02      5.62 o
  14   4   1        0.01       -2.04      8.22 o
  15   4   1        1.62       -6.89     11.68 o
 -15   5   1        8.51        1.07      9.08 o
 -14   5   1       26.49       26.27     15.57 o
 -13   5   1       30.34       27.72      7.02 o
 -12   5   1       11.97        9.35      4.78 o
 -11   5   1       23.04       17.61      4.78 o
 -10   5   1        0.42        1.73      4.28 o
  -9   5   1      321.16      297.12      9.75 o
  -8   5   1        1.66       -1.30      3.52 o
  -7   5   1       39.57       28.55      4.15 o
  -6   5   1      931.72      964.25     21.80 o
  -5   5   1      148.42      203.32      7.27 o
  -4   5   1       44.57       32.24      6.06 o
  -3   5   1      614.86      581.57      9.73 o
  -2   5   1       77.00       70.58      3.06 o
  -1   5   1     2951.61     2815.55     42.20 o
   0   5   1     3478.76     3334.45     44.89 o
   1   5   1      734.68      677.82     14.28 o
   2   5   1     2701.07     2769.38     52.26 o
   3   5   1     7020.12     6971.14     91.77 o
   4   5   1     1217.92     1168.82     20.77 o
   5   5   1       61.60       33.76      6.06 o
   6   5   1      675.35      692.24     14.13 o
   7   5   1      823.65      886.16     16.42 o
   8   5   1      539.29      596.62     12.44 o
   9   5   1      131.42      135.92      8.22 o
  10   5   1      197.46      180.36      9.95 o
  11   5   1       45.61       50.28      3.94 o
  12   5   1      200.08      212.49     19.90 o
  13   5   1      227.72      219.91     20.33 o
  14   5   1       15.96       18.60      8.22 o
  15   5   1       80.42       75.80     10.69 o
 -15   6   1      211.70      195.41     13.51 o
 -14   6   1      156.73      132.70     12.55 o
 -13   6   1      190.89      181.23     10.81 o
 -12   6   1      408.59      398.71     19.47 o
 -11   6   1     1269.54     1385.14     31.04 o
 -10   6   1      309.82      329.96     11.01 o
  -9   6   1       57.19       51.97      5.51 o
  -8   6   1      480.67      513.24     15.15 o
  -7   6   1     1458.67     1431.20     29.90 o
  -6   6   1     2120.82     2191.55     43.69 o
  -5   6   1     3257.37     3294.49     56.50 o
  -4   6   1     1178.41     1063.98     17.02 o
  -3   6   1     2050.95     1982.99     28.21 o
  -2   6   1     4459.35     4520.56     65.15 o
  -1   6   1      709.01      629.85     11.62 o
   0   6   1      443.30      393.97     12.11 o
   1   6   1     1945.01     1904.21     33.43 o
   2   6   1      155.95      161.83      9.95 o
   3   6   1       90.58       86.44      5.62 o
   4   6   1     2521.10     2584.97     37.18 o
   5   6   1     2521.84     2644.45     39.02 o
   6   6   1      806.15      818.91     14.71 o
   7   6   1      761.37      726.26     20.33 o
   8   6   1      388.24      384.41     11.92 o
   9   6   1      232.48      241.99     11.68 o
  10   6   1       79.96       81.03      7.02 o
  11   6   1        1.86        4.76      5.51 o
  12   6   1       17.45       16.44      6.73 o
  13   6   1        4.37        3.39      6.86 o
  14   6   1        0.62       -8.31      8.31 o
  15   6   1        1.48        9.66      9.47 o
 -15   7   1       46.27       45.39     12.00 o
 -14   7   1        1.15        6.40      8.50 o
 -13   7   1       16.11       14.94      7.67 o
 -12   7   1       22.75       13.41      7.34 o
 -11   7   1      602.96      611.52     22.54 o
 -10   7   1       34.12       38.66      7.27 o
  -9   7   1       64.88       65.01      6.86 o
  -8   7   1      683.02      743.11     19.26 o
  -7   7   1        0.45       -0.29      6.49 o
  -6   7   1       28.97       36.34      5.17 o
  -5   7   1      109.78       90.58     10.38 o
  -4   7   1      339.29      360.51     13.84 o
  -3   7   1      403.08      356.89      7.95 o
  -2   7   1      761.72      692.89     12.53 o
  -1   7   1     1793.05     1610.27     26.28 o
   0   7   1      987.54      885.74     16.01 o
   1   7   1     1829.28     1614.47     51.91 o
   2   7   1     1139.95     1044.89     20.64 o
   3   7   1     1135.51     1061.67     20.08 o
   4   7   1      941.63      850.80     15.59 o
   5   7   1     2411.10     2487.28     40.90 o
   6   7   1     1784.11     1866.22     27.18 o
   7   7   1      741.31      740.40     16.82 o
   8   7   1      434.25      456.60     14.29 o
   9   7   1      297.40      300.22     11.58 o
  10   7   1     1171.89     1294.33     33.63 o
  11   7   1      269.07      283.00     13.75 o
  12   7   1       19.44       20.66      7.27 o
  13   7   1      304.59      298.85     18.23 o
  14   7   1      203.98      217.53     24.66 o
 -14   8   1       11.67       -3.67      8.85 o
 -13   8   1        0.76       -7.63      7.63 o
 -12   8   1       72.54       88.25     10.08 o
 -11   8   1      275.79      272.02     14.29 o
 -10   8   1      136.22      120.27     16.01 o
  -9   8   1        0.06       -0.87      8.65 o
  -8   8   1        5.40       -0.81      4.56 o
  -7   8   1       68.85       65.96      6.40 o
  -6   8   1      106.64       95.45      8.22 o
  -5   8   1     1299.84     1427.30     25.91 o
  -4   8   1      300.63      315.46      7.99 o
  -3   8   1       67.70       63.35      3.46 o
  -2   8   1      381.17      388.82     11.25 o
  -1   8   1       47.76       41.98      3.16 o
   0   8   1     4705.02     4916.20    102.09 o
   1   8   1      359.42      364.13     10.20 o
   2   8   1      122.76      150.54     10.81 o
   3   8   1       90.45      112.30      6.19 o
   4   8   1       94.83       99.28      3.94 o
   5   8   1        3.50        5.19      2.45 o
   6   8   1       21.50       17.03      6.92 o
   7   8   1      363.76      353.06     12.19 o
   8   8   1        0.84        2.43      4.78 o
   9   8   1      521.39      517.15     16.13 o
  10   8   1       36.39       26.11      6.40 o
  11   8   1        5.68        0.65      7.27 o
  12   8   1       88.10       70.71      9.35 o
  13   8   1       22.63       12.89      8.78 o
  14   8   1       24.90       25.46     11.21 o
 -14   9   1        9.53        6.40      9.12 o
 -13   9   1       64.88       45.30     11.64 o
 -12   9   1       21.06       -2.87     14.28 o
 -11   9   1      154.45      147.68     12.11 o
 -10   9   1      391.24      385.42     15.59 o
  -9   9   1      408.62      425.42     15.77 o
  -8   9   1        3.89       -2.16      5.51 o
  -7   9   1       13.49        8.59      7.35 o
  -6   9   1      365.99      355.18     12.24 o
  -5   9   1        5.49        4.40      3.46 o
  -4   9   1       64.01       70.90      4.32 o
  -3   9   1      289.96      281.63      7.34 o
  -2   9   1      434.32      421.68     14.28 o
  -1   9   1     2521.64     2696.96     41.66 o
   0   9   1     4444.19     4720.01     77.00 o
   1   9   1     1305.04     1240.29     24.46 o
   2   9   1      408.19      387.10     11.20 o
   3   9   1      897.88      925.29     20.19 o
   4   9   1       82.17       76.27      6.92 o
   5   9   1      789.07      808.52     16.62 o
   6   9   1      113.46      127.76      4.96 o
   7   9   1       84.93       82.22      6.23 o
   8   9   1      646.46      705.27     20.94 o
   9   9   1      386.62      401.31     16.20 o
  10   9   1      569.96      643.87     26.39 o
  11   9   1      879.69      958.46     56.24 o
  12   9   1      257.06      265.29     18.08 o
  13   9   1      122.29      124.24     15.15 o
 -13  10   1       41.07       36.26     10.08 o
 -12  10   1      143.07      131.36     12.44 o
 -11  10   1       86.79       87.07     22.49 o
 -10  10   1      265.00      260.92     14.29 o
  -9  10   1      622.67      640.81     22.17 o
  -8  10   1       33.40       26.32      6.49 o
  -7  10   1      182.48      183.41      9.47 o
  -6  10   1     1595.70     1679.19     36.40 o
  -5  10   1     1451.56     1581.45     38.93 o
  -4  10   1     1439.14     1488.84     48.88 o
  -3  10   1      584.03      557.08     11.58 o
  -2  10   1       14.23        1.53      5.19 o
  -1  10   1     1071.79     1075.57     34.61 o
   0  10   1     1219.31     1259.35     48.02 o
   1  10   1       35.84       26.53      3.99 o
   2  10   1      469.03      465.24     13.16 o
   3  10   1      421.86      436.31     12.59 o
   4  10   1      157.72      134.67     13.84 o
   5  10   1      572.41      583.59     12.67 o
   6  10   1      858.63      962.45     20.08 o
   7  10   1      260.07      266.50     20.33 o
   8  10   1       10.47        8.78     11.68 o
   9  10   1        3.79        3.15      6.65 o
  10  10   1        0.52       -6.24      7.35 o
  11  10   1        2.60       -1.25      9.52 o
  12  10   1        6.41       12.11     12.11 o
  13  10   1       54.40       53.25     12.98 o
 -13  11   1        0.04       12.00     10.87 o
 -12  11   1        5.54       -2.71      9.12 o
 -11  11   1      221.31      210.51     14.29 o
 -10  11   1       46.86       52.92     12.11 o
  -9  11   1      307.20      307.92     13.75 o
  -8  11   1       79.61       82.27      7.95 o
  -7  11   1        0.17        4.68      9.08 o
  -6  11   1      596.89      622.64     19.03 o
  -5  11   1       20.16       29.04      4.76 o
  -4  11   1        3.89        9.08      5.62 o
  -3  11   1      269.44      271.02     11.68 o
  -2  11   1      444.79      463.16     11.00 o
  -1  11   1      602.91      604.42     18.17 o
   0  11   1      284.42      279.63     12.11 o
   1  11   1      577.78      568.57     30.71 o
   2  11   1      289.05      283.78     10.20 o
   3  11   1      436.03      406.98     13.84 o
   4  11   1      378.29      371.08     12.81 o
   5  11   1        1.34       -0.70      6.92 o
   6  11   1       42.88       38.47      7.79 o
   7  11   1       30.78       37.44      7.79 o
   8  11   1      183.81      222.48     17.30 o
   9  11   1      181.28      213.89     11.82 o
  10  11   1       98.32       92.15      9.47 o
  11  11   1       34.85       47.98     10.38 o
  12  11   1      120.69      129.38     26.39 o
 -12  12   1      138.81      127.24     15.38 o
 -11  12   1      172.92      180.56     13.75 o
 -10  12   1      292.28      310.07     21.20 o
  -9  12   1      732.32      801.83     27.71 o
  -8  12   1      693.49      753.98     24.45 o
  -7  12   1      734.08      846.96     23.15 o
  -6  12   1      369.45      403.18     11.43 o
  -5  12   1      485.81      541.48     14.34 o
  -4  12   1      967.25     1097.15     39.37 o
  -3  12   1      326.32      305.45     10.81 o
  -2  12   1      858.77      890.80     25.09 o
  -1  12   1     1174.84     1268.67     24.14 o
   0  12   1      288.68      278.19      6.66 o
   1  12   1      393.49      397.50     12.11 o
   2  12   1      221.48      212.21      9.54 o
   3  12   1      646.51      694.57     19.69 o
   4  12   1      848.11      955.51     24.34 o
   5  12   1        1.09        4.68      5.02 o
   6  12   1       59.91       58.44      9.95 o
   7  12   1      651.60      664.95     14.72 o
   8  12   1       99.90       90.54     11.68 o
   9  12   1        5.29       -1.42      6.01 o
  10  12   1        1.14       14.85     11.25 o
  11  12   1        0.03        3.76     14.28 o
  12  12   1        0.03        2.60     17.30 o
 -11  13   1       10.76       15.96      9.08 o
 -10  13   1       20.86       21.63      8.31 o
  -9  13   1        0.13       -5.48     15.14 o
  -8  13   1        0.14        3.63      5.76 o
  -7  13   1       23.01       20.86      6.92 o
  -6  13   1        8.90        7.16      3.32 o
  -5  13   1       96.98      102.67      7.39 o
  -4  13   1       14.78       18.74      8.65 o
  -3  13   1      190.67      184.60     21.20 o
  -2  13   1      114.35      118.36      9.08 o
  -1  13   1      118.14      121.62      5.60 o
   0  13   1       59.41       55.82      6.68 o
   1  13   1      372.04      381.96     13.48 o
   2  13   1      801.32      861.10     35.04 o
   3  13   1       25.95       20.44      5.64 o
   4  13   1      109.03       88.80     17.74 o
   5  13   1        1.35        0.90     15.14 o
   6  13   1       23.81       16.82     10.38 o
   7  13   1      240.18      233.91     16.87 o
   8  13   1        3.86       -3.43     10.38 o
   9  13   1        7.78       11.13      3.25 o
  10  13   1       21.64       14.63      6.01 o
  11  13   1       12.11       19.03     12.11 o
 -10  14   1       20.93       33.74     13.84 o
  -9  14   1       47.16       40.08      6.86 o
  -8  14   1      155.70      166.06     10.59 o
  -7  14   1      170.59      181.91      8.73 o
  -6  14   1      507.58      529.08     24.22 o
  -5  14   1      699.83      761.40     55.80 o
  -4  14   1      192.36      177.30     10.26 o
  -3  14   1      128.12      132.70     22.93 o
  -2  14   1      238.01      255.65      8.51 o
  -1  14   1      148.20      146.32     22.06 o
   0  14   1       31.30       26.51      5.62 o
   1  14   1        2.36        6.88      5.49 o
   2  14   1        4.42        2.77      6.50 o
   3  14   1       30.70       30.78      6.38 o
   4  14   1      210.61      228.27     11.93 o
   5  14   1      280.39      319.33     13.16 o
   6  14   1      165.57      161.11      9.18 o
   7  14   1      185.08      144.53     15.14 o
   8  14   1       81.54       66.46     10.98 o
   9  14   1       21.19       -3.96     23.36 o
  10  14   1        0.58       -6.92     12.11 o
  -9  15   1       39.19       44.12     12.11 o
  -8  15   1       27.54       18.26     11.25 o
  -7  15   1       24.15       29.28      8.86 o
  -6  15   1       38.02       32.78      5.79 o
  -5  15   1       20.53        9.42     10.38 o
  -4  15   1       55.23       43.21     32.01 o
  -3  15   1       29.84       17.66     14.71 o
  -2  15   1      187.37      209.37      6.92 o
  -1  15   1      115.34      100.57      5.62 o
   0  15   1      216.74      206.01     30.28 o
   1  15   1      237.53      237.48     26.39 o
   2  15   1      538.47      578.14     36.34 o
   3  15   1      443.02      478.78     23.79 o
   4  15   1      284.42      291.31     13.63 o
   5  15   1      147.63      156.25     10.46 o
   6  15   1       50.40       27.63     10.38 o
   7  15   1      135.59      117.93     12.55 o
   8  15   1       88.71       69.21     12.11 o
   9  15   1       49.37       36.34     12.11 o
  -8  16   1       21.57       19.90     12.11 o
  -7  16   1        4.77       13.48     10.61 o
  -6  16   1      108.43      107.79      8.30 o
  -5  16   1       28.85       30.92      6.62 o
  -4  16   1       79.79       69.21      8.65 o
  -3  16   1       27.80       32.01      6.06 o
  -2  16   1        7.34        0.00      3.46 o
  -1  16   1        4.54        4.53      9.52 o
   0  16   1       29.06       28.19      7.35 o
   1  16   1       98.89       80.56      9.95 o
   2  16   1        9.05        3.79      6.32 o
   3  16   1       64.70       66.75      8.81 o
   4  16   1        0.09       -5.88      6.50 o
   5  16   1        0.53       -0.92      7.33 o
   6  16   1       73.37       67.48     11.68 o
   7  16   1        2.39        4.33     10.38 o
  -6  17   1        1.75       -6.92     10.38 o
  -5  17   1       10.90        3.46      6.92 o
  -4  17   1        1.43       -0.87      5.19 o
  -3  17   1       49.56       43.26      6.92 o
  -2  17   1       28.92       17.30      4.33 o
  -1  17   1      101.57       91.71     12.11 o
   0  17   1       96.57       99.64     21.20 o
   1  17   1      105.05       95.28      8.90 o
   2  17   1      408.54      437.95     19.35 o
   3  17   1      134.66      144.59     27.25 o
   4  17   1       78.04       83.21     10.32 o
   5  17   1      284.52      274.67     16.94 o
   6  17   1      220.02      224.94     18.17 o
  -3  18   1      115.50       98.63     15.57 o
  -2  18   1        6.32        5.19     10.38 o
  -1  18   1       42.58       65.75     12.98 o
   0  18   1       84.03       70.94     13.84 o
   1  18   1       24.11       15.25     10.46 o
   2  18   1        4.68       -9.23      9.52 o
   3  18   1        4.01      -12.46     12.46 o
 -16   0   2      173.99      154.00     16.44 o
 -15   0   2       61.04       77.87     10.38 o
 -14   0   2      143.88      110.74     10.38 o
 -13   0   2      464.27      498.34     20.76 o
 -12   0   2        7.51        6.06      6.06 o
 -11   0   2     1818.95     1990.76     46.72 o
 -10   0   2      904.77      871.23     23.36 o
  -9   0   2      235.12      243.11      9.52 o
  -8   0   2      535.12      474.11     12.98 o
  -7   0   2     3271.51     3281.60     60.56 o
  -6   0   2      680.28      679.16     15.57 o
  -5   0   2      725.41      673.10     15.57 o
  -4   0   2       25.57       25.96      2.60 o
  -3   0   2     7190.67     6929.17    116.80 o
  -2   0   2      400.04      351.26     12.11 o
  -1   0   2      781.85      716.36     19.03 o
   0   0   2     8237.74     7142.00    117.66 o
   1   0   2       80.30       49.31      3.46 o
   2   0   2     1219.77     1264.88     25.96 o
   3   0   2     2024.75     1866.18     36.34 o
   4   0   2      213.92      236.19      7.79 o
   5   0   2       22.27       19.03      4.33 o
   6   0   2     2543.62     2528.90     48.45 o
   7   0   2     1486.37     1549.52     33.74 o
   8   0   2      292.76      311.46     11.25 o
   9   0   2      542.65      616.00     19.03 o
  10   0   2      164.47      179.09     10.38 o
  11   0   2      402.63      418.74     17.30 o
  12   0   2      157.91      151.41     11.25 o
  13   0   2      127.15      120.26     11.25 o
  14   0   2      321.77      322.71     24.22 o
  15   0   2       48.54       18.17     15.57 o
 -16   1   2        0.10        4.33      9.95 o
 -15   1   2        3.04       -0.61      6.06 o
 -14   1   2       41.74       38.63      5.40 o
 -13   1   2      224.37      224.75      9.47 o
 -12   1   2        5.57        6.06      7.79 o
 -11   1   2       23.51       14.71      3.67 o
 -10   1   2     1506.43     1585.42     25.73 o
  -9   1   2      471.83      484.42     10.38 o
  -8   1   2       49.96       57.94      3.94 o
  -7   1   2      585.80      543.61      9.92 o
  -6   1   2      376.18      357.54     19.03 o
  -5   1   2      137.99      123.82      3.67 o
  -4   1   2       84.79       73.06      2.70 o
  -3   1   2        2.98       10.00      2.60 o
  -2   1   2        3.64       12.17      2.45 o
  -1   1   2     3763.23     3578.92     54.02 o
   0   1   2     8731.07     7991.25    107.36 o
   1   1   2        4.26       12.08      2.16 o
   2   1   2      487.51      452.95      7.63 o
   3   1   2        2.63       -2.60      5.19 o
   4   1   2       83.62       80.19      3.52 o
   5   1   2     1332.60     1367.74     21.18 o
   6   1   2      459.04      516.46     10.08 o
   7   1   2      418.80      462.44      9.79 o
   8   1   2      263.29      294.61      7.79 o
   9   1   2      415.26      395.59     19.47 o
  10   1   2       34.72       45.24      4.56 o
  11   1   2       53.66       48.71      6.23 o
  12   1   2      282.05      274.45     11.82 o
  13   1   2        0.91       -0.10      5.40 o
  14   1   2        0.64        1.87      5.60 o
  15   1   2        5.98        9.87      9.52 o
 -16   2   2        3.87        0.74      6.23 o
 -15   2   2       68.46       60.03      7.02 o
 -14   2   2      537.70      566.58     17.24 o
 -13   2   2      528.37      557.96     16.75 o
 -12   2   2      358.37      378.75     27.25 o
 -11   2   2        0.67        1.23      3.52 o
 -10   2   2       38.11       28.74      3.67 o
  -9   2   2       54.51       34.53      3.52 o
  -8   2   2        1.23       -2.70      2.70 o
  -7   2   2     4806.80     5069.29     65.55 o
  -6   2   2      180.93      152.90      4.15 o
  -5   2   2       10.76        5.07      2.08 o
  -4   2   2     6096.99     5597.60     74.28 o
  -3   2   2     1081.51      986.50     15.79 o
  -2   2   2    31477.52    29562.11    659.76 o
  -1   2   2      239.75      204.62      4.28 o
   0   2   2      425.58      501.38      7.34 o
   1   2   2     8723.32     8811.72     98.90 o
   2   2   2     3754.55     3531.74     46.49 o
   3   2   2        0.46        0.48      3.46 o
   4   2   2      278.35      309.48      7.27 o
   5   2   2      252.15      296.65      7.48 o
   6   2   2       67.17       53.62      3.94 o
   7   2   2      571.57      550.42     16.01 o
   8   2   2       75.19       74.56      5.40 o
   9   2   2      222.28      236.68     12.98 o
  10   2   2       20.04       14.83      4.15 o
  11   2   2       13.19        9.42      5.17 o
  12   2   2       47.43       36.31      5.76 o
  13   2   2      127.10      114.34      8.93 o
  14   2   2      136.47       90.72     13.41 o
  15   2   2       24.48       12.98      8.56 o
 -16   3   2       90.90       76.26     15.14 o
 -15   3   2      182.85      166.14     12.05 o
 -14   3   2      473.80      513.89     15.79 o
 -13   3   2      284.71      301.16     10.69 o
 -12   3   2       59.92       54.30      4.64 o
 -11   3   2      552.93      554.41     33.74 o
 -10   3   2      419.98      426.50     10.81 o
  -9   3   2      161.58      148.71      5.62 o
  -8   3   2     1271.84     1220.84     24.22 o
  -7   3   2     5017.81     5215.79     85.22 o
  -6   3   2     5359.84     5397.46    100.79 o
  -5   3   2     2519.69     2438.57     34.70 o
  -4   3   2     2198.45     2024.80     28.82 o
  -3   3   2    20966.99    19879.54    322.77 o
  -1   3   2      529.34      418.43      7.02 o
   0   3   2     5216.91     5057.24     61.48 o
   1   3   2    16498.61    15712.12    194.83 o
   2   3   2     5956.44     5601.93     75.39 o
   3   3   2     6696.40     6225.22     90.49 o
   4   3   2     2562.50     2384.89     41.53 o
   5   3   2      241.94      168.37      5.40 o
   6   3   2     5007.75     5177.62     70.70 o
   7   3   2     2480.17     2604.72     38.41 o
   8   3   2     2303.10     2436.99     38.31 o
   9   3   2     2593.33     2814.41     53.64 o
  10   3   2      342.18      311.64     10.35 o
  11   3   2       77.11       70.10      6.92 o
  12   3   2        6.69        9.52      4.64 o
  13   3   2       96.35       78.54      7.46 o
  14   3   2       92.91       68.30      8.50 o
  15   3   2        4.14       -9.12      9.12 o
 -16   4   2       69.89       65.28     10.08 o
 -15   4   2       11.99        3.33      7.88 o
 -14   4   2        8.88        5.27      6.40 o
 -13   4   2       32.51       23.12      5.79 o
 -12   4   2        0.28       -2.54      7.35 o
 -11   4   2       56.90       64.23      3.87 o
 -10   4   2      225.94      229.76      6.68 o
  -9   4   2      192.72      193.41      6.49 o
  -8   4   2       29.25       26.39      2.39 o
  -7   4   2      160.11      160.07      4.56 o
  -6   4   2      207.30      240.01      5.76 o
  -5   4   2      117.97      122.61      3.94 o
  -4   4   2      327.96      350.59      7.02 o
  -3   4   2     2136.51     2252.60     37.62 o
  -2   4   2     2098.47     2241.60     34.04 o
  -1   4   2      922.44      930.56     13.89 o
   0   4   2     6463.99     6623.41     83.76 o
   1   4   2        1.74        7.35      1.55 o
   2   4   2     1442.98     1353.72     29.42 o
   3   4   2     1240.81     1194.75     23.66 o
   4   4   2     3531.75     3985.74     80.03 o
   5   4   2      262.88      282.66      7.04 o
   6   4   2        4.19        6.76      3.00 o
   7   4   2        2.15        0.00      5.19 o
   8   4   2      156.64      163.15     10.38 o
   9   4   2      101.07       97.71      5.76 o
  10   4   2      132.25      129.23      6.86 o
  11   4   2        0.00        0.22      4.78 o
  12   4   2        3.11        0.76      4.96 o
  13   4   2       11.37       14.40      6.79 o
  14   4   2        9.39       -2.37      4.71 o
  15   4   2        2.08        5.19      8.73 o
 -15   5   2      191.09      152.14     16.87 o
 -14   5   2      310.04      309.37     14.07 o
 -13   5   2      385.91      382.75     15.38 o
 -12   5   2      458.94      490.82     16.84 o
 -11   5   2       38.36       27.38      4.96 o
 -10   5   2      122.30      108.62      7.02 o
  -9   5   2      170.95      182.23      7.63 o
  -8   5   2      705.71      694.42     15.59 o
  -7   5   2     1352.15     1367.59     27.71 o
  -6   5   2     3037.63     3022.36     51.09 o
  -5   5   2     6882.90     7010.81     97.29 o
  -4   5   2    14697.79    14932.61    203.56 o
  -3   5   2    24711.72    24568.82    396.99 o
  -2   5   2    14593.77    13883.57    245.28 o
  -1   5   2     3518.66     3090.01     78.73 o
   0   5   2       18.12        5.51      2.60 o
   1   5   2      124.94      166.99     23.36 o
   2   5   2      416.35      323.52     10.81 o
   3   5   2     1756.79     1591.44     27.69 o
   4   5   2     5165.75     5108.24     86.40 o
   5   5   2     5095.31     5247.76     80.16 o
   6   5   2     6668.25     7017.42    116.37 o
   7   5   2     4264.53     4617.20     69.35 o
   8   5   2     3159.93     3500.37     55.42 o
   9   5   2     5595.66     6252.94     93.83 o
  10   5   2      200.23      199.34      8.50 o
  11   5   2      643.10      597.04     19.47 o
  12   5   2       49.75       40.69      5.55 o
  13   5   2       54.95       39.59      9.95 o
  14   5   2      100.70       93.06     16.01 o
 -15   6   2      155.96      154.00     14.03 o
 -14   6   2      121.30      111.35     13.41 o
 -13   6   2      364.70      360.15     22.06 o
 -12   6   2      143.06      155.17     10.08 o
 -11   6   2       29.64       32.81      5.79 o
 -10   6   2       68.83       53.45      7.27 o
  -9   6   2      306.65      296.99     11.31 o
  -8   6   2     1344.09     1423.19     64.46 o
  -7   6   2     1271.70     1339.38     28.32 o
  -6   6   2     1153.29     1298.51     24.88 o
  -5   6   2      891.04      811.70     13.42 o
  -4   6   2        0.30       -2.45      2.45 o
  -3   6   2     5269.91     5462.07     77.98 o
  -2   6   2     2046.55     2079.81     32.40 o
  -1   6   2       11.10        2.27      2.23 o
   0   6   2      264.12      272.41      7.35 o
   1   6   2      139.09      159.52      5.68 o
   2   6   2      106.54       97.39      4.77 o
   3   6   2      187.29      221.18      9.52 o
   4   6   2     1522.85     1628.66     32.21 o
   5   6   2       80.08       76.20      6.03 o
   6   6   2      131.31      134.15     12.11 o
   7   6   2       60.58       54.38      6.92 o
   8   6   2       19.32       22.31      3.94 o
   9   6   2        4.47       -2.46      6.49 o
  10   6   2      201.65      185.53     15.57 o
  11   6   2        2.73       -1.48      3.21 o
  12   6   2       83.60       83.42     11.68 o
  13   6   2      116.63       85.41     11.68 o
  14   6   2       73.76       58.94     10.40 o
 -15   7   2       28.86       18.39     11.36 o
 -14   7   2        1.49        8.48      9.47 o
 -13   7   2       17.48        9.66      7.48 o
 -12   7   2        2.19       -1.99      6.86 o
 -11   7   2      278.37      268.57     13.67 o
 -10   7   2       11.51       -3.84      6.55 o
  -9   7   2     1024.28     1036.40     30.28 o
  -8   7   2        2.39       -4.89      4.89 o
  -7   7   2      770.52      773.18     18.65 o
  -6   7   2      160.87      149.49      7.02 o
  -5   7   2      367.07      368.93     12.11 o
  -4   7   2      190.08      167.58      5.17 o
  -3   7   2      702.89      740.99     17.30 o
  -2   7   2     3997.85     4221.50     66.91 o
  -1   7   2      101.90       69.54      3.52 o
   0   7   2      161.75      134.64      6.92 o
   1   7   2      844.39      838.80     17.36 o
   2   7   2        1.09        1.11      3.21 o
   3   7   2      230.01      199.89      5.51 o
   4   7   2        0.93        0.87      2.45 o
   5   7   2      563.09      522.44     10.96 o
   6   7   2     2139.25     2222.97     33.67 o
   7   7   2      121.81      121.97      5.60 o
   8   7   2      304.72      269.62      7.99 o
   9   7   2      122.36       92.69      8.22 o
  10   7   2      193.95      187.78     11.01 o
  11   7   2      514.39      562.23     25.52 o
  12   7   2       16.46       16.47      8.24 o
  13   7   2        4.97        2.00     20.76 o
  14   7   2       20.87       17.30     12.98 o
 -14   8   2       56.02       62.68     11.58 o
 -13   8   2      260.36      267.23     16.84 o
 -12   8   2      201.00      205.23     13.06 o
 -11   8   2       20.33       13.14      6.40 o
 -10   8   2      147.93      168.65     12.55 o
  -9   8   2       51.69       42.09      7.02 o
  -8   8   2       33.35       35.09      6.12 o
  -7   8   2      676.39      696.08     17.98 o
  -6   8   2      265.70      259.76      9.47 o
  -5   8   2      841.16      859.22     15.29 o
  -4   8   2       77.92       77.00      3.67 o
  -3   8   2        3.97        0.77      2.70 o
  -2   8   2        1.52       -3.06      3.06 o
  -1   8   2      139.31      123.28      4.45 o
   0   8   2       87.11       78.00      4.77 o
   1   8   2      884.78      910.16     21.63 o
   2   8   2     1244.82     1246.81     42.83 o
   3   8   2      328.43      319.28      9.49 o
   4   8   2       82.65       79.25      3.00 o
   5   8   2       55.05       62.00      6.92 o
   6   8   2      160.42      134.18      5.40 o
   7   8   2      507.53      519.23     10.56 o
   8   8   2      388.16      383.40      8.65 o
   9   8   2      299.44      285.70     12.44 o
  10   8   2      401.51      422.14     17.10 o
  11   8   2       72.12       63.94      8.73 o
  12   8   2       56.95       60.51      9.18 o
  13   8   2      180.47      167.66     14.03 o
 -14   9   2        3.59       -4.52      9.73 o
 -13   9   2      125.55      137.11     20.33 o
 -12   9   2       18.33       14.29     16.44 o
 -11   9   2        3.26        6.31      7.84 o
 -10   9   2      165.71      171.62     19.90 o
  -9   9   2       78.44       90.66      7.34 o
  -8   9   2        6.90        0.00      6.06 o
  -7   9   2      111.82      126.08      8.24 o
  -6   9   2        0.28        0.87      4.32 o
  -5   9   2      116.71      131.06      6.92 o
  -4   9   2      486.01      508.14     11.31 o
  -3   9   2       99.60       84.41      6.06 o
  -2   9   2      264.74      260.96      9.95 o
  -1   9   2       37.62       34.14      3.46 o
   0   9   2      163.60      194.00     16.87 o
   1   9   2        4.60        2.78      4.07 o
   2   9   2        9.43       13.19      4.10 o
   3   9   2       21.00       19.25      6.49 o
   4   9   2      165.18      150.37      7.16 o
   5   9   2      455.95      457.72      9.18 o
   6   9   2     1125.85     1182.97     22.56 o
   7   9   2       34.14       30.20      3.00 o
   8   9   2        1.05       -3.16      7.35 o
   9   9   2       26.37       28.14      8.22 o
  10   9   2       15.08       16.78      5.76 o
  11   9   2       33.80       22.78      7.35 o
  12   9   2       53.03       28.82     14.71 o
  13   9   2        0.50       10.70     11.25 o
 -14  10   2       13.03       26.18     11.43 o
 -13  10   2      215.78      179.03     22.49 o
 -12  10   2       47.70       36.00     16.44 o
 -11  10   2       35.08       25.31      7.27 o
 -10  10   2      193.05      181.35     11.43 o
  -9  10   2       10.29       16.44      6.12 o
  -8  10   2      518.98      578.92     18.32 o
  -7  10   2      198.12      187.74     12.11 o
  -6  10   2        1.30        6.92      4.28 o
  -5  10   2      108.80       99.29      4.76 o
  -4  10   2       59.47       58.71      3.94 o
  -3  10   2       97.77       96.16      7.35 o
  -2  10   2       10.75        6.06      3.89 o
  -1  10   2      354.78      346.30      8.23 o
   0  10   2        7.56        1.41      3.94 o
   1  10   2      104.85      102.77      6.38 o
   2  10   2        4.84        2.60      6.49 o
   3  10   2       19.46       12.46      4.77 o
   4  10   2        7.89       10.85     10.38 o
   5  10   2      482.43      503.77     27.25 o
   6  10   2      116.64      102.29      4.15 o
   7  10   2        3.21        1.95      1.64 o
   8  10   2      169.23      176.27     10.19 o
   9  10   2       94.79       94.09      8.56 o
  10  10   2       72.38       69.76     14.71 o
  11  10   2       26.47       15.64      9.95 o
  12  10   2      106.24       93.44     20.76 o
 -13  11   2      108.57       86.75     12.46 o
 -12  11   2       40.61       39.59      9.12 o
 -11  11   2       20.61       12.98      7.34 o
 -10  11   2      277.27      289.93     14.53 o
  -9  11   2      843.40      923.65     28.94 o
  -8  11   2      391.90      398.02     19.90 o
  -7  11   2       95.32       91.20      7.88 o
  -6  11   2       77.05       71.80      8.65 o
  -5  11   2      496.47      487.25     11.66 o
  -4  11   2      567.61      587.48     13.14 o
  -3  11   2      379.09      370.48     10.35 o
  -2  11   2     1066.86     1134.21     20.97 o
  -1  11   2     1277.59     1349.00     22.69 o
   0  11   2      849.38      883.11     24.22 o
   1  11   2     1557.87     1671.05     34.82 o
   2  11   2      760.92      833.49     21.04 o
   3  11   2      616.04      650.40     18.14 o
   4  11   2     2572.50     2828.76     53.10 o
   5  11   2      328.50      346.58     12.03 o
   6  11   2        8.81       10.55     11.25 o
   7  11   2      712.18      763.48     19.03 o
   8  11   2      521.84      551.54     15.15 o
   9  11   2      407.72      419.10     16.62 o
  10  11   2      185.99      179.99     25.09 o
  11  11   2       76.38       56.56      9.18 o
  12  11   2      238.50      201.93     45.85 o
 -12  12   2       20.54       13.94     26.39 o
 -11  12   2       86.17       86.80     10.59 o
 -10  12   2        0.04       -7.47     10.38 o
  -9  12   2       81.82      104.58     12.11 o
  -8  12   2        1.05       -5.11      5.11 o
  -7  12   2       84.94       75.71      7.34 o
  -6  12   2       89.23       80.90      6.73 o
  -5  12   2      171.04      174.26     17.74 o
  -4  12   2      153.56      164.83      6.12 o
  -3  12   2       24.46       18.80      4.76 o
  -2  12   2      403.44      409.89     35.04 o
  -1  12   2      119.48      103.99      3.39 o
   0  12   2       40.89       51.95      5.55 o
   1  12   2      110.05      103.97      7.93 o
   2  12   2       70.17       58.48      8.65 o
   3  12   2       28.04       12.85      7.35 o
   4  12   2      128.77      123.07      7.99 o
   5  12   2      416.84      447.21     23.36 o
   6  12   2        4.90        3.03      4.92 o
   7  12   2      156.27      155.04      7.51 o
   8  12   2       12.57       11.04      5.62 o
   9  12   2        1.08        9.08      9.52 o
  10  12   2        7.22        7.66      5.33 o
  11  12   2        0.07       -0.67      8.24 o
 -11  13   2       33.56       47.61     11.68 o
 -10  13   2       90.52       84.25     18.17 o
  -9  13   2      159.50      194.08     32.01 o
  -8  13   2      197.12      260.89     28.98 o
  -7  13   2      702.24      729.29     52.78 o
  -6  13   2      613.04      623.19     19.71 o
  -5  13   2      170.43      178.16     19.47 o
  -4  13   2      517.99      589.28     16.07 o
  -3  13   2     1115.14     1246.77     42.39 o
  -2  13   2      933.32      998.90     21.19 o
  -1  13   2      558.33      587.35     24.22 o
   0  13   2      337.00      349.45     12.90 o
   1  13   2      162.92      162.30      8.71 o
   2  13   2      533.07      554.27     35.90 o
   3  13   2     2034.52     2359.11    141.02 o
   4  13   2      452.94      474.15     16.15 o
   5  13   2       26.73       16.27      5.68 o
   6  13   2      734.92      815.88     56.24 o
   7  13   2      647.01      741.85     53.64 o
   8  13   2      542.93      647.59     77.00 o
   9  13   2      300.31      311.11     38.50 o
  10  13   2       20.91       12.11     12.11 o
 -10  14   2        5.81        3.03      7.95 o
  -9  14   2       66.24       62.97      9.12 o
  -8  14   2      154.61      156.57     15.14 o
  -7  14   2      169.31      185.66     16.44 o
  -6  14   2        0.73        4.89      5.17 o
  -5  14   2        4.29        9.52      4.33 o
  -4  14   2       20.40       19.03      4.33 o
  -3  14   2       48.30       45.93     19.90 o
  -2  14   2        0.09       -1.96      3.46 o
  -1  14   2       22.72        9.81      5.42 o
   0  14   2       32.71       31.02      5.68 o
   1  14   2        6.62        1.73      5.42 o
   2  14   2      531.98      575.95     41.53 o
   3  14   2       56.32       52.59      7.39 o
   4  14   2      176.18      169.83      9.64 o
   5  14   2       10.16        4.74      5.72 o
   6  14   2       31.54       21.11      6.70 o
   7  14   2      121.72      100.02      7.46 o
   8  14   2        0.37       -4.65     18.17 o
   9  14   2        4.27        0.87     10.38 o
  -9  15   2        0.92        7.79      9.52 o
  -8  15   2      148.60      136.98      8.31 o
  -7  15   2       19.66       28.19     11.68 o
  -6  15   2       29.53       15.57      6.92 o
  -5  15   2      983.59     1041.67     28.55 o
  -4  15   2      442.95      462.00     17.30 o
  -3  15   2        0.57        6.81      4.33 o
  -2  15   2       21.41       14.55      7.35 o
  -1  15   2      189.37      211.75     14.28 o
   0  15   2      228.83      251.87     24.22 o
   1  15   2        1.03       -2.75      5.55 o
   2  15   2      124.91      100.21      7.99 o
   3  15   2        1.72        0.15      7.04 o
   4  15   2      293.77      291.73     32.01 o
   5  15   2      209.16      202.65     11.52 o
   6  15   2      112.69       95.55      8.34 o
   7  15   2      205.65      221.37     32.01 o
   8  15   2       21.39       27.69     12.98 o
  -8  16   2       15.11        5.19      7.79 o
  -7  16   2        7.50        6.06      8.65 o
  -6  16   2      134.58      126.32     11.25 o
  -5  16   2      177.05      166.11      9.52 o
  -4  16   2        7.22       12.11      4.33 o
  -3  16   2        0.11       -3.46      3.46 o
  -2  16   2        0.94       -6.49      6.49 o
  -1  16   2        0.11       -2.97     11.25 o
   0  16   2        0.41       -5.60      5.60 o
   1  16   2       89.65       74.98      7.88 o
   2  16   2       59.45       68.60     29.42 o
   3  16   2       20.92       15.44      7.25 o
   4  16   2       15.51       24.13      8.22 o
   5  16   2       27.13       34.52     24.66 o
   6  16   2        7.65        2.91      8.18 o
   7  16   2       41.10        9.52     11.25 o
  -6  17   2        0.09       -8.65      8.65 o
  -5  17   2       17.06        0.87      7.79 o
  -4  17   2        6.17        8.65      5.19 o
  -3  17   2        1.11       -8.65      8.65 o
  -2  17   2        2.56        5.04      4.90 o
  -1  17   2        0.24       -4.21     16.44 o
   0  17   2        1.91        7.72      6.88 o
   1  17   2        6.32        0.87     15.57 o
   2  17   2        0.23       -8.65     12.98 o
   3  17   2        5.00       -7.09      7.16 o
   4  17   2       25.10       14.55     14.28 o
   5  17   2       23.58        4.33     12.98 o
  -3  18   2        2.32        6.92     10.38 o
  -2  18   2        6.69       16.44      9.52 o
  -1  18   2        0.27       -3.68      9.52 o
   0  18   2        4.00        7.56     11.25 o
   1  18   2        1.32      -10.35     10.35 o
   2  18   2        0.24        8.88     11.66 o
 -16   1   3      188.13      169.66     12.80 o
 -15   1   3      192.22      191.14     11.58 o
 -14   1   3      905.77     1030.18     28.32 o
 -13   1   3      545.86      626.63     17.43 o
 -12   1   3       56.30       63.41      5.17 o
 -11   1   3      810.45      881.64     17.74 o
 -10   1   3     2296.57     2432.07     37.26 o
  -9   1   3     1135.86     1122.32     18.65 o
  -8   1   3     1516.29     1524.87     22.64 o
  -7   1   3     4702.45     4807.83     61.79 o
  -6   1   3     3802.62     3768.99     52.34 o
  -5   1   3     3160.11     2893.04     39.94 o
  -4   1   3        5.16        9.00      2.08 o
  -3   1   3      142.04      115.14      4.33 o
  -2   1   3    11134.39    10310.96    168.84 o
  -1   1   3       16.42       12.01      3.89 o
   0   1   3      495.78      484.83     21.20 o
   1   1   3     2498.11     2248.81     28.06 o
   2   1   3     5119.50     5101.11     68.24 o
   3   1   3     4168.04     3856.50     46.92 o
   4   1   3     1070.61     1094.69     26.39 o
   5   1   3     1193.25     1159.08     19.32 o
   6   1   3      191.89      172.28      6.03 o
   7   1   3      877.11      873.44     17.43 o
   8   1   3      106.91       96.25      6.23 o
   9   1   3       58.60       58.00      5.40 o
  10   1   3      549.71      573.06     15.87 o
  11   1   3      261.48      250.15     11.68 o
  12   1   3       68.00       63.97      8.65 o
  13   1   3       15.49        6.06      6.12 o
  14   1   3        1.58        2.99      7.27 o
  15   1   3       50.38       48.80     17.30 o
 -16   2   3        5.24        1.90      5.76 o
 -15   2   3        7.23        7.06      5.60 o
 -14   2   3       15.31        4.87      4.78 o
 -13   2   3       40.75       34.84      4.78 o
 -12   2   3       57.22       63.77      5.17 o
 -11   2   3       56.90       56.37      4.56 o
 -10   2   3      151.36      136.31      5.79 o
  -9   2   3        0.72       -0.43      3.06 o
  -8   2   3      312.28      320.84      7.27 o
  -7   2   3      409.02      397.11      9.12 o
  -6   2   3      888.80      922.90     41.53 o
  -5   2   3     3725.48     3638.52     50.18 o
  -4   2   3      549.53      467.76      7.99 o
  -3   2   3     9661.02     9477.86    158.36 o
  -2   2   3    28781.68    27277.34    437.33 o
  -1   2   3      416.79      444.76      8.24 o
   0   2   3       51.61       36.77      2.45 o
   1   2   3    12380.25    11975.28    132.07 o
   2   2   3     1702.20     1598.86     22.64 o
   3   2   3     4763.84     4570.36     59.65 o
   4   2   3     1873.06     1838.98     28.32 o
   5   2   3      768.28      768.02     15.14 o
   6   2   3     3279.63     3410.68     49.99 o
   7   2   3      821.59      812.88     16.48 o
   8   2   3      734.51      771.99     17.62 o
   9   2   3     1159.12     1273.30     24.50 o
  10   2   3      346.63      361.77     12.26 o
  11   2   3      399.42      399.65     14.53 o
  12   2   3      317.05      356.57     19.47 o
  13   2   3      202.72      187.66     11.43 o
  14   2   3      137.00      101.60      9.56 o
 -16   3   3      111.53       87.93     11.62 o
 -15   3   3      130.54      135.24      7.88 o
 -14   3   3      458.54      475.20     16.48 o
 -13   3   3      602.81      605.83     17.36 o
 -12   3   3      339.10      365.51     10.19 o
 -11   3   3      115.23      109.64      6.49 o
 -10   3   3      161.90      167.25     13.41 o
  -9   3   3      205.35      207.06     14.28 o
  -8   3   3        1.08       -0.43      3.06 o
  -7   3   3      242.08      254.55      7.34 o
  -6   3   3      104.54       73.55      3.52 o
  -5   3   3      100.05      101.54      3.52 o
  -4   3   3     5091.40     5231.54     81.25 o
  -3   3   3     5548.78     5411.67     93.28 o
  -2   3   3     4392.59     4312.46     60.20 o
  -1   3   3       13.91       26.93      1.84 o
   0   3   3     7226.84     6976.82     83.50 o
   1   3   3     4711.76     4890.39     57.26 o
   2   3   3      541.36      592.14     10.69 o
   3   3   3       73.13       49.31      3.46 o
   4   3   3     2008.53     2372.49     35.09 o
   5   3   3        4.98        2.25      2.88 o
   6   3   3     1572.27     1726.74     38.93 o
   7   3   3      701.93      726.95     15.52 o
   8   3   3      100.56      115.05      6.23 o
   9   3   3      319.91      264.42     13.41 o
  10   3   3       30.25       19.49      5.62 o
  11   3   3      256.56      236.35     17.74 o
  12   3   3        1.33        0.00      5.76 o
  13   3   3        5.76        7.46      5.89 o
  14   3   3        0.14       -2.29      6.55 o
 -16   4   3       45.73       47.87     10.96 o
 -15   4   3        9.42       14.71      7.95 o
 -14   4   3        1.58       -1.00      7.34 o
 -13   4   3       37.99       36.61     10.38 o
 -12   4   3      206.74      228.92      7.67 o
 -11   4   3        0.27       -3.00      3.00 o
 -10   4   3      100.07      107.80      4.96 o
  -9   4   3      179.04      158.60      5.60 o
  -8   4   3       25.53       22.03      2.88 o
  -7   4   3      489.42      503.50     10.08 o
  -6   4   3      446.16      503.20     10.08 o
  -5   4   3     2493.21     2614.74     40.28 o
  -4   4   3     5343.13     5377.67     77.43 o
  -3   4   3     3826.68     3747.00     54.90 o
  -2   4   3      838.04      745.45     12.80 o
  -1   4   3      534.36      451.81      8.11 o
   0   4   3       31.75       17.41      3.03 o
   1   4   3     2297.05     2419.69     32.11 o
   2   4   3      339.89      248.32      6.12 o
   3   4   3     1260.53     1165.95     19.55 o
   4   4   3      102.94       81.95      4.56 o
   5   4   3     1537.32     1483.24     24.73 o
   6   4   3     2292.78     2372.12     36.83 o
   7   4   3     1955.32     2122.17     36.34 o
   8   4   3     3619.45     3995.69     64.16 o
   9   4   3     1603.77     1691.69     35.90 o
  10   4   3       29.35       34.89      5.60 o
  11   4   3       36.14       41.58     14.28 o
  12   4   3      218.59      211.12     11.43 o
  13   4   3      231.05      225.52     14.08 o
  14   4   3      312.01      304.98     21.80 o
 -16   5   3        3.73       26.53     12.98 o
 -15   5   3       23.20        4.63      7.02 o
 -14   5   3        2.22        2.94      7.48 o
 -13   5   3       88.56       97.17      8.93 o
 -12   5   3       36.24       38.89      9.08 o
 -11   5   3        0.60       11.34      9.52 o
 -10   5   3        7.64       12.57      6.06 o
  -9   5   3       36.50       33.48      4.76 o
  -8   5   3      533.96      505.45     14.28 o
  -7   5   3      492.22      506.91      9.35 o
  -6   5   3       86.24       85.66      3.67 o
  -5   5   3     1393.22     1459.40     35.90 o
  -4   5   3       96.81       91.71      3.52 o
  -3   5   3     2844.39     2815.94     45.73 o
  -2   5   3     1060.25     1105.61     17.74 o
  -1   5   3      500.02      456.37      8.64 o
   0   5   3       92.09       85.52      2.70 o
   1   5   3        0.65       -2.16      2.23 o
   2   5   3      477.93      409.54     11.25 o
   3   5   3      591.09      703.01     12.80 o
   4   5   3     1093.95     1120.40     21.20 o
   5   5   3        7.56        2.42      4.56 o
   6   5   3       67.11       61.02      5.11 o
   7   5   3      126.54      141.07      6.65 o
   8   5   3      176.20      162.54      8.65 o
   9   5   3      231.11      219.23     13.41 o
  10   5   3      148.13      170.26      8.48 o
  11   5   3        0.04        0.15      4.56 o
  12   5   3       33.71       25.06      5.42 o
  13   5   3        8.07        7.79      5.33 o
  14   5   3        7.53        3.16     15.57 o
 -15   6   3        1.30        2.73      7.48 o
 -14   6   3       11.58        1.04      7.20 o
 -13   6   3        1.18       -6.40      6.40 o
 -12   6   3       31.43       22.79      5.51 o
 -11   6   3       25.17       17.75      5.49 o
 -10   6   3       82.27       76.09      6.96 o
  -9   6   3        0.30       -3.46      4.64 o
  -8   6   3      731.99      769.36     19.37 o
  -7   6   3      284.82      309.10      9.89 o
  -6   6   3      129.29      123.63      6.49 o
  -5   6   3     2672.71     2678.70     52.78 o
  -4   6   3     1455.30     1473.53     24.00 o
  -3   6   3     1721.24     1786.54     49.75 o
  -2   6   3     3803.68     3683.04     99.06 o
  -1   6   3        3.89        2.60      4.33 o
   0   6   3       84.39       75.33      3.16 o
   1   6   3      350.80      300.84      7.63 o
   2   6   3     1047.31     1184.53     20.16 o
   3   6   3     1021.57     1042.74     17.98 o
   4   6   3     1114.24     1173.99     20.77 o
   5   6   3       15.30        9.95      3.52 o
   6   6   3     1718.36     1819.58     34.04 o
   7   6   3     1399.10     1418.13     29.29 o
   8   6   3      857.11      894.69     44.99 o
   9   6   3      775.36      812.29     32.44 o
  10   6   3      112.14      112.68      8.43 o
  11   6   3       29.23       31.37      5.23 o
  12   6   3       25.26       15.21      8.22 o
  13   6   3      127.89      116.73     12.80 o
  14   6   3      133.20      117.69     16.87 o
 -15   7   3      273.75      285.32     52.78 o
 -14   7   3      357.72      352.28     21.63 o
 -13   7   3      688.19      715.35     29.48 o
 -12   7   3      499.36      522.39     50.18 o
 -11   7   3      522.89      561.83     20.04 o
 -10   7   3       71.08       76.82      7.46 o
  -9   7   3       54.56       48.63      6.40 o
  -8   7   3     2079.09     2159.08     79.16 o
  -7   7   3      713.75      685.45     16.77 o
  -6   7   3     1001.39     1005.36     18.17 o
  -5   7   3     3171.63     3137.90     86.52 o
  -4   7   3     2584.55     2405.79     56.67 o
  -3   7   3     5620.97     5823.81    196.39 o
  -2   7   3     2255.26     2231.62     69.21 o
  -1   7   3      628.96      559.09      9.79 o
   0   7   3      725.25      647.23     11.13 o
   1   7   3      781.75      826.53     17.36 o
   2   7   3      123.51      114.03     15.14 o
   3   7   3      152.96      150.92      5.17 o
   4   7   3     1494.93     1597.50     25.61 o
   5   7   3     1125.27     1227.90     22.94 o
   6   7   3      533.19      513.79     22.93 o
   7   7   3      114.20      102.82      6.88 o
   8   7   3       87.85       81.69      6.55 o
   9   7   3      100.38      101.40      6.96 o
  10   7   3       42.81       40.46      5.49 o
  11   7   3        1.62        1.26      4.18 o
  12   7   3       52.15       36.82      8.50 o
  13   7   3       50.55       25.93     10.08 o
 -15   8   3        1.61       -9.64     11.66 o
 -14   8   3       14.98        1.44      7.74 o
 -13   8   3       21.82       14.89      7.04 o
 -12   8   3       50.83       31.43      9.52 o
 -11   8   3       24.26       13.58      7.16 o
 -10   8   3       19.30       14.74      5.64 o
  -9   8   3       27.67       16.87     10.38 o
  -8   8   3      158.94      177.73     10.22 o
  -7   8   3      220.90      260.77     11.52 o
  -6   8   3      154.82      181.52      5.79 o
  -5   8   3        0.61        0.29      2.70 o
  -4   8   3        0.14       -3.32      3.32 o
  -3   8   3       33.38       35.17      3.52 o
  -2   8   3       26.06       21.56      4.76 o
  -1   8   3       96.43      114.58      6.49 o
   0   8   3        1.03        4.96      3.32 o
   1   8   3       27.32       34.10      4.71 o
   2   8   3        0.11       -2.81      4.76 o
   3   8   3        0.88        8.14      3.99 o
   4   8   3       45.64       57.11      4.76 o
   5   8   3        0.10       -2.92      3.89 o
   6   8   3        6.12        8.98      3.16 o
   7   8   3       95.98       80.19      5.40 o
   8   8   3       16.85       11.25      4.15 o
   9   8   3        6.17        5.43      5.19 o
  10   8   3        5.56        0.87      7.79 o
  11   8   3        1.43        5.36      7.79 o
  12   8   3       29.49       24.83     10.08 o
  13   8   3        3.89        1.21     12.19 o
 -14   9   3      116.17      101.02     12.12 o
 -13   9   3      656.54      708.24     30.05 o
 -12   9   3      197.00      232.49     18.17 o
 -11   9   3      567.33      599.23     23.26 o
 -10   9   3     1440.31     1593.56     46.72 o
  -9   9   3      686.88      735.18     24.32 o
  -8   9   3     1882.95     2121.53     50.08 o
  -7   9   3     1369.32     1502.58     32.72 o
  -6   9   3      819.23      861.72     17.04 o
  -5   9   3     1053.65     1057.65     19.32 o
  -4   9   3      908.02      922.82     17.67 o
  -3   9   3     1083.76     1102.53     20.16 o
  -2   9   3      319.22      280.54      7.34 o
  -1   9   3      949.14      954.79     16.36 o
   0   9   3     1428.91     1433.76     28.15 o
   1   9   3     2157.67     2162.03     56.24 o
   2   9   3     1763.18     1815.35     38.50 o
   3   9   3      459.95      473.71     14.28 o
   4   9   3      771.02      745.38     18.60 o
   5   9   3      787.05      747.12     13.42 o
   6   9   3       29.46       32.07      3.52 o
   7   9   3        2.71        5.29      2.70 o
   8   9   3       11.23       13.21      3.89 o
   9   9   3        6.06        6.46      4.76 o
  10   9   3       17.36       20.56     12.11 o
  11   9   3       82.59       58.61      8.50 o
  12   9   3        2.31        0.61      7.27 o
 -14  10   3       30.06       31.64     14.37 o
 -13  10   3      108.34       73.20     26.82 o
 -12  10   3        2.06       -6.76      6.88 o
 -11  10   3      204.62      201.36     12.45 o
 -10  10   3       18.61        5.19      6.96 o
  -9  10   3       37.24       46.24     12.98 o
  -8  10   3       74.39       68.17     22.93 o
  -7  10   3      156.75      136.85      8.34 o
  -6  10   3       36.41       27.71      3.67 o
  -5  10   3      178.80      171.43     11.25 o
  -4  10   3      247.46      251.17      7.67 o
  -3  10   3      396.29      401.43      9.92 o
  -2  10   3     1343.78     1394.66     23.83 o
  -1  10   3      639.89      668.43     11.61 o
   0  10   3      488.51      484.93     13.43 o
   1  10   3      338.02      335.89     11.10 o
   2  10   3      158.28      145.64      7.81 o
   3  10   3      337.90      331.53     11.87 o
   4  10   3       82.99       90.42      6.47 o
   5  10   3      108.89      109.06      7.21 o
   6  10   3      388.11      401.68      9.35 o
   7  10   3      337.88      353.36      8.50 o
   8  10   3      459.39      496.50     12.55 o
   9  10   3      325.41      342.49     26.39 o
  10  10   3      165.36      192.57     10.59 o
  11  10   3      186.69      185.73     11.62 o
  12  10   3       78.13       76.72      9.73 o
 -13  11   3       91.64       65.45     10.72 o
 -12  11   3        8.97       -4.73      7.35 o
 -11  11   3        4.49       -1.54     10.81 o
 -10  11   3      164.27      171.10     23.79 o
  -9  11   3      324.84      324.84     14.54 o
  -8  11   3      266.12      267.57     17.30 o
  -7  11   3      126.38      121.29      9.95 o
  -6  11   3       59.68       47.01      4.56 o
  -5  11   3        1.56       -0.43      3.06 o
  -4  11   3       10.73       16.10      4.33 o
  -3  11   3      156.13      164.88      6.40 o
  -2  11   3      183.89      188.05      5.49 o
  -1  11   3        9.60        9.39      4.82 o
   0  11   3      148.15      151.98      7.21 o
   1  11   3      205.91      220.76     20.76 o
   2  11   3      443.60      476.90     14.31 o
   3  11   3      341.05      344.46     12.59 o
   4  11   3       59.05       69.64     18.17 o
   5  11   3      543.98      534.18     26.39 o
   6  11   3       10.68        4.37      5.62 o
   7  11   3      240.16      246.19      8.65 o
   8  11   3        6.88       10.54      4.33 o
   9  11   3       22.77       25.60      4.76 o
  10  11   3        3.65       -2.02      4.64 o
  11  11   3        8.41       14.44      6.55 o
 -12  12   3        1.69       -2.96     10.81 o
 -11  12   3        2.71       10.16      6.55 o
 -10  12   3        3.08        3.53     15.57 o
  -9  12   3       26.50       26.07     13.84 o
  -8  12   3       30.36       27.45      6.49 o
  -7  12   3       37.66       20.22      8.65 o
  -6  12   3       32.52       31.35      4.56 o
  -5  12   3      249.38      230.55      8.73 o
  -4  12   3      109.38      105.39      5.62 o
  -3  12   3      467.58      473.60     12.64 o
  -2  12   3      779.48      788.56     16.19 o
  -1  12   3      122.36      120.77      7.81 o
   0  12   3       10.83       13.10     10.81 o
   1  12   3      240.13      249.61     22.49 o
   2  12   3      424.91      420.08     15.40 o
   3  12   3      134.96      141.65      9.52 o
   4  12   3        1.91       -3.76      5.02 o
   5  12   3       30.28       24.95      9.08 o
   6  12   3      396.73      423.92     40.66 o
   7  12   3      413.76      462.03     16.97 o
   8  12   3      313.65      326.58     39.80 o
   9  12   3      260.54      280.21     11.36 o
  10  12   3      121.61      141.90     19.03 o
  11  12   3      210.09      234.46     19.03 o
 -11  13   3       71.65       90.45     10.38 o
 -10  13   3       48.41       50.77     10.81 o
  -9  13   3      161.22      160.67     29.85 o
  -8  13   3       60.42       46.04      8.22 o
  -7  13   3      285.89      298.21     13.10 o
  -6  13   3      235.25      236.10     11.36 o
  -5  13   3       49.68       43.52      4.56 o
  -4  13   3       68.38       71.00      4.96 o
  -3  13   3       21.73       11.30      8.22 o
  -2  13   3      103.32       99.45      7.35 o
  -1  13   3       23.50       28.39     12.98 o
   0  13   3      133.20      126.81     22.06 o
   1  13   3       62.31       44.84      6.32 o
   2  13   3      113.18      104.15      8.22 o
   3  13   3      451.10      453.74     27.69 o
   4  13   3      164.13      152.35      9.49 o
   5  13   3        2.38       -6.49      6.49 o
   6  13   3      193.18      199.85     10.64 o
   7  13   3       95.04       79.95      8.65 o
   8  13   3        2.50       13.08     10.81 o
   9  13   3       15.02        2.24     18.60 o
  10  13   3       36.48       19.90     12.98 o
 -10  14   3        0.20        8.88     10.81 o
  -9  14   3        2.69       -2.16      5.51 o
  -8  14   3       15.85        4.64     11.25 o
  -7  14   3       38.39       28.77      7.04 o
  -6  14   3       75.84       66.44      7.67 o
  -5  14   3      409.76      411.19     12.16 o
  -4  14   3      319.03      336.85     28.55 o
  -3  14   3      219.74      219.81      7.79 o
  -2  14   3      293.96      301.10     12.46 o
  -1  14   3      231.21      211.36     10.20 o
   0  14   3      201.38      210.20     20.76 o
   1  14   3       17.63       23.63      6.32 o
   2  14   3       17.45       12.61      7.35 o
   3  14   3      218.13      209.48     12.71 o
   4  14   3      101.68       93.42     11.68 o
   5  14   3       66.96       70.51     24.66 o
   6  14   3      296.04      342.78     28.12 o
   7  14   3      371.76      389.54     27.69 o
   8  14   3      228.82      249.17     19.03 o
   9  14   3       97.59       75.27     13.84 o
  -9  15   3      159.27      118.53     13.84 o
  -8  15   3      269.74      226.41     13.35 o
  -7  15   3      225.19      204.36     11.52 o
  -6  15   3      330.26      306.95     14.67 o
  -5  15   3      279.11      276.86     12.11 o
  -4  15   3       88.88      102.29     24.66 o
  -3  15   3      296.54      314.73     53.21 o
  -2  15   3      307.16      301.53     13.36 o
  -1  15   3      182.83      168.76      9.68 o
   0  15   3      387.76      384.72     16.33 o
   1  15   3       92.20       94.16      8.71 o
   2  15   3      202.57      215.65     12.99 o
   3  15   3      301.47      288.53     21.63 o
   4  15   3       87.32       72.02     31.15 o
   5  15   3      128.91       99.91     10.81 o
   6  15   3       15.28       12.88      7.33 o
   7  15   3       11.07       11.25     11.25 o
   8  15   3       22.80        0.87     11.25 o
  -8  16   3       13.48        5.19     11.25 o
  -7  16   3       21.33       18.17      7.79 o
  -6  16   3        9.32        5.19      6.92 o
  -5  16   3       18.42        9.52      5.19 o
  -4  16   3       44.27       33.61      7.79 o
  -3  16   3       54.33       49.04      6.88 o
  -2  16   3       45.95       40.89      6.57 o
  -1  16   3       46.29       49.84      7.10 o
   0  16   3       47.70       41.09      7.81 o
   1  16   3        2.71       -0.07      6.32 o
   2  16   3       11.28       12.31      7.79 o
   3  16   3        3.30        2.80      6.47 o
   4  16   3        4.01       -2.20      7.29 o
   5  16   3        4.52       -5.11      6.54 o
   6  16   3       15.22       12.11     11.25 o
  -6  17   3       59.00       62.29     14.71 o
  -5  17   3      300.70      289.83     18.17 o
  -4  17   3      259.04      252.63     17.30 o
  -3  17   3       55.89       44.99     16.44 o
  -2  17   3      117.34      116.81     18.60 o
  -1  17   3      197.85      197.65     22.93 o
   0  17   3      225.34      247.66     32.01 o
   1  17   3      110.58       98.15      9.59 o
   2  17   3      102.24       90.78     27.25 o
   3  17   3       63.59       32.92      9.52 o
   4  17   3       31.77       37.94      9.64 o
  -2  18   3        3.20       -9.28      9.28 o
  -1  18   3       21.81       22.96     12.98 o
   0  18   3       23.81        1.83     10.22 o
   1  18   3       20.62       18.98     15.14 o
 -16   0   4       62.76       57.10     11.25 o
 -15   0   4       43.24       38.07      8.65 o
 -14   0   4        2.83        0.00      6.92 o
 -13   0   4      236.12      218.89     13.84 o
 -12   0   4      353.20      386.73     15.57 o
 -11   0   4        8.72       -1.73      6.06 o
 -10   0   4     2114.32     2197.54     49.31 o
  -9   0   4     2529.05     2573.89     51.91 o
  -8   0   4     2598.49     2744.33     51.91 o
  -7   0   4     4986.44     5125.28    107.28 o
  -6   0   4      969.14      942.17     23.36 o
  -5   0   4     8022.25     7867.01    153.14 o
  -4   0   4     2327.57     2104.97     44.12 o
  -3   0   4     3830.51     3718.51     91.71 o
  -2   0   4      941.56      896.32     25.96 o
  -1   0   4      934.53      814.13     19.03 o
   0   0   4    14082.30    12987.97    211.97 o
   1   0   4     8561.70     8167.23    140.16 o
   2   0   4    13310.08    13479.39    202.45 o
   3   0   4     9820.68    10026.49    173.03 o
   4   0   4     6925.59     6975.89    122.85 o
   5   0   4     6507.55     6767.38    126.32 o
   6   0   4     2012.49     1995.95     49.31 o
   7   0   4      586.20      526.02     19.90 o
   8   0   4      152.96      160.92     11.25 o
   9   0   4       83.74       83.92     10.38 o
  10   0   4      207.71      196.39     15.57 o
  11   0   4      823.97      828.84     38.07 o
  12   0   4      875.19      900.64     46.72 o
  13   0   4       85.07       57.10     13.84 o
  14   0   4      249.28      208.51     26.82 o
 -16   1   4       71.66       60.96     14.28 o
 -15   1   4       75.39       66.65      7.88 o
 -14   1   4       24.63        9.36      5.17 o
 -13   1   4      129.67      128.65      7.34 o
 -12   1   4        2.03       -3.59      3.94 o
 -11   1   4      636.77      637.53     14.37 o
 -10   1   4     1076.38     1059.31     19.03 o
  -9   1   4      809.00      884.29     27.25 o
  -8   1   4      472.96      451.60     10.08 o
  -7   1   4      520.58      477.34      9.97 o
  -6   1   4     3836.74     3957.47     76.14 o
  -5   1   4      864.02      809.01     14.68 o
  -4   1   4       86.62       97.76      4.32 o
  -3   1   4       29.44       32.50      8.22 o
  -2   1   4        0.47       -0.29      2.32 o
  -1   1   4      512.22      478.60      9.12 o
   0   1   4       27.54       20.34      2.45 o
   1   1   4     4655.15     4625.05     54.19 o
   2   1   4     2466.18     2508.91     34.22 o
   3   1   4       15.84       19.55      3.06 o
   4   1   4      475.66      476.27     10.38 o
   5   1   4       18.27        8.65      6.92 o
   6   1   4        0.45       -4.15      4.15 o
   7   1   4       87.60       74.52      6.92 o
   8   1   4      496.87      508.64     14.98 o
   9   1   4      185.08      190.58      9.47 o
  10   1   4        3.75        0.00      5.51 o
  11   1   4        1.96       -1.69      7.02 o
  12   1   4       15.99       13.19      7.27 o
  13   1   4       42.04       20.33      7.95 o
  14   1   4        7.46        1.30      8.56 o
 -16   2   4      102.57      105.20      9.95 o
 -15   2   4        3.76       11.34      5.40 o
 -14   2   4      187.33      201.07     24.66 o
 -13   2   4       37.26       31.74      5.17 o
 -12   2   4       43.48       42.52     11.25 o
 -11   2   4      883.12      974.36     20.43 o
 -10   2   4       59.85       62.89      4.56 o
  -9   2   4      967.54      969.53     17.71 o
  -8   2   4     1998.70     2037.14     31.39 o
  -7   2   4     1278.31     1295.24     20.94 o
  -6   2   4     2913.74     2990.35     66.19 o
  -5   2   4     2310.28     2194.62     34.85 o
  -4   2   4     2319.21     2150.26     40.07 o
  -3   2   4     1928.75     1839.83     29.93 o
  -2   2   4      587.55      511.51     10.81 o
  -1   2   4      547.07      466.21     16.01 o
   0   2   4     1903.01     1586.67     27.69 o
   1   2   4     5391.00     5087.49     62.70 o
   2   2   4     9267.31     9290.33    158.76 o
   3   2   4     4393.44     4442.37     60.48 o
   4   2   4     3385.20     3227.71     41.82 o
   5   2   4     1680.90     1736.00     24.99 o
   6   2   4     2288.22     2362.18     34.67 o
   7   2   4     4115.81     4517.93     67.62 o
   8   2   4        4.16        8.40      4.33 o
   9   2   4       46.88       30.47      5.79 o
  10   2   4      523.47      518.66     15.38 o
  11   2   4       26.29        8.27      8.22 o
  12   2   4      115.41      123.37     10.38 o
  13   2   4      105.67       97.88     21.20 o
  14   2   4       38.43       26.82      9.12 o
 -16   3   4       65.87       58.92     10.19 o
 -15   3   4       97.30       80.67      7.48 o
 -14   3   4      179.85      197.63     10.81 o
 -13   3   4      101.39      114.85      7.02 o
 -12   3   4       10.39       15.21      4.15 o
 -11   3   4        1.18       -1.89      3.32 o
 -10   3   4     2163.47     2308.75     38.48 o
  -9   3   4     4262.47     4583.58    119.83 o
  -8   3   4      478.40      523.11     12.54 o
  -7   3   4      508.52      502.81     10.72 o
  -6   3   4      980.65      978.24     26.39 o
  -5   3   4     2852.28     3042.12     55.80 o
  -4   3   4      973.10      988.69     20.49 o
  -3   3   4     1461.92     1546.81     43.69 o
  -2   3   4       32.92       35.30      3.03 o
  -1   3   4       30.07       33.18      3.00 o
   0   3   4       10.39       10.66      2.08 o
   1   3   4       19.71       27.07      3.06 o
   2   3   4      945.27      963.15     28.98 o
   3   3   4      172.85      198.22      6.40 o
   4   3   4      708.19      720.03     12.85 o
   5   3   4      379.64      410.12      8.85 o
   6   3   4      383.71      366.96      8.85 o
   7   3   4      195.19      222.38      8.48 o
   8   3   4      319.73      306.78     13.84 o
   9   3   4      698.62      758.49     18.47 o
  10   3   4      164.52      179.98      9.52 o
  11   3   4      270.90      278.73     12.89 o
  12   3   4      197.82      156.81     10.56 o
  13   3   4       55.35       32.95      9.08 o
  14   3   4      110.12       81.82     14.80 o
 -16   4   4       55.90       45.72     12.98 o
 -15   4   4        0.60       -6.40      6.40 o
 -14   4   4       15.66       13.22      5.19 o
 -13   4   4       22.92       21.43      3.78 o
 -12   4   4       80.21       83.34      5.60 o
 -11   4   4      324.36      344.47      9.73 o
 -10   4   4      541.34      573.34     12.53 o
  -9   4   4        2.59        1.73      3.06 o
  -8   4   4       23.82       19.20      2.88 o
  -7   4   4      230.60      240.42      7.04 o
  -6   4   4     1038.44     1126.36     19.61 o
  -5   4   4     1295.76     1391.95     24.74 o
  -4   4   4     1627.30     1712.39     30.30 o
  -3   4   4       68.54       84.20      4.56 o
  -2   4   4      251.48      258.52      6.03 o
  -1   4   4      380.55      419.34      9.95 o
   0   4   4     1683.69     1614.34     24.66 o
   1   4   4      489.51      499.54      8.24 o
   2   4   4        1.79        2.60      3.06 o
   3   4   4      227.99      272.60      7.34 o
   4   4   4      612.90      627.40     12.80 o
   5   4   4      518.42      560.32     10.69 o
   6   4   4        0.01       -3.52      3.52 o
   7   4   4      317.65      309.44      9.56 o
   8   4   4      392.91      367.04     11.21 o
   9   4   4      155.40      142.13      8.24 o
  10   4   4       85.37       79.40      7.27 o
  11   4   4       84.28       63.72      7.67 o
  12   4   4        2.88        0.17      9.95 o
  13   4   4       22.39        8.69      7.48 o
  14   4   4        9.49        1.65     14.71 o
 -16   5   4       87.15       81.42     11.58 o
 -15   5   4      260.50      267.25     16.33 o
 -14   5   4       86.40       71.25     11.25 o
 -13   5   4      152.62      140.90      9.35 o
 -12   5   4      439.87      438.25     16.44 o
 -11   5   4       10.47       12.17      6.06 o
 -10   5   4       70.43       73.14      6.06 o
  -9   5   4     1624.69     1694.06     28.14 o
  -8   5   4       92.89       86.52      3.52 o
  -7   5   4       60.61       53.47      6.92 o
  -6   5   4      561.17      520.61     10.08 o
  -5   5   4      286.17      317.44      9.52 o
  -4   5   4     5529.86     5834.81     75.79 o
  -3   5   4      312.22      291.31      6.55 o
  -2   5   4      123.50      110.73      5.62 o
  -1   5   4     1704.37     1725.14     26.56 o
   0   5   4     3670.82     3734.12     46.49 o
   1   5   4       92.40       82.78      3.32 o
   2   5   4      414.48      482.62     11.68 o
   3   5   4     1067.41     1083.51     19.21 o
   4   5   4      105.21       85.93      4.56 o
   5   5   4      403.34      351.38      9.47 o
   6   5   4        0.33        0.72      3.52 o
   7   5   4       25.89       16.48      4.15 o
   8   5   4      670.11      719.24     16.21 o
   9   5   4        0.66       -4.78      4.78 o
  10   5   4      168.61      171.04      9.56 o
  11   5   4      424.79      387.11     15.79 o
  12   5   4      118.33      109.46      8.93 o
  13   5   4      128.22       84.68     11.31 o
 -15   6   4       63.54       56.03     17.30 o
 -14   6   4       13.20       17.44      7.79 o
 -13   6   4      186.26      170.90     11.81 o
 -12   6   4       72.91       69.25      8.51 o
 -11   6   4      240.23      260.97     12.38 o
 -10   6   4      278.14      265.50     41.10 o
  -9   6   4      119.39      116.82      7.74 o
  -8   6   4      546.24      557.29     16.87 o
  -7   6   4       94.27       91.44      5.62 o
  -6   6   4      465.18      425.65      9.12 o
  -5   6   4     3615.90     3500.02    112.47 o
  -4   6   4     4140.78     4278.85    102.96 o
  -3   6   4      105.56       80.20      4.32 o
  -2   6   4        2.67       13.13      3.10 o
  -1   6   4     7029.86     7035.79     91.74 o
   0   6   4     1828.29     1810.47     26.97 o
   1   6   4       11.15       29.57      3.46 o
   2   6   4      345.32      313.63      8.22 o
   3   6   4      712.94      667.46     13.75 o
   4   6   4     1558.95     1525.32     26.22 o
   5   6   4      402.16      393.01     19.47 o
   6   6   4      274.83      271.62      8.11 o
   7   6   4     1283.12     1380.74     25.74 o
   8   6   4      873.86      920.44     21.20 o
   9   6   4      109.47      120.92      7.46 o
  10   6   4       19.97       26.98      6.19 o
  11   6   4       64.65       63.27      8.78 o
  12   6   4       53.76       37.34      7.81 o
  13   6   4      105.36       88.70     12.80 o
 -15   7   4       11.91       11.40     13.29 o
 -14   7   4        1.08        6.34      8.51 o
 -13   7   4        9.41        0.87      7.39 o
 -12   7   4       82.19       60.98      7.93 o
 -11   7   4        0.23       -4.66      8.22 o
 -10   7   4      437.95      454.83     35.90 o
  -9   7   4      200.89      195.71      9.20 o
  -8   7   4       27.55       32.52      5.19 o
  -7   7   4        0.33        1.30      2.45 o
  -6   7   4      278.92      286.32      7.35 o
  -5   7   4     3399.49     3656.25    112.04 o
  -4   7   4      229.76      269.84     13.41 o
  -3   7   4      552.73      595.29     12.16 o
  -2   7   4      169.04      164.89      4.76 o
  -1   7   4       59.14       58.59      3.67 o
   0   7   4     2121.68     2098.86     33.61 o
   1   7   4       12.66       15.56      2.60 o
   2   7   4      318.82      327.90      8.50 o
   3   7   4       50.60       43.02      3.67 o
   4   7   4      384.06      394.19      9.79 o
   5   7   4      627.93      636.73     13.75 o
   6   7   4       52.96       52.61      5.40 o
   7   7   4        3.24        4.19      3.94 o
   8   7   4       11.39        1.73      4.33 o
   9   7   4      362.45      368.39     32.01 o
  10   7   4        7.68       -0.46      4.96 o
  11   7   4        1.37        0.66      4.96 o
  12   7   4       79.09       62.48      7.04 o
  13   7   4       10.24       21.07     10.35 o
 -15   8   4       16.05       31.85     34.17 o
 -14   8   4       36.00       11.25     11.68 o
 -13   8   4      109.42      103.75     14.71 o
 -12   8   4      145.26      127.76     10.46 o
 -11   8   4      655.75      698.89     36.77 o
 -10   8   4      297.88      322.35     13.85 o
  -9   8   4      568.76      576.42     17.55 o
  -8   8   4      888.05      943.31     46.72 o
  -7   8   4      675.77      684.11     19.03 o
  -6   8   4     1870.77     1957.03     32.01 o
  -5   8   4     1152.85     1208.37     21.62 o
  -4   8   4     1833.71     1874.21     35.32 o
  -3   8   4     1034.04      994.68     18.24 o
  -2   8   4      732.29      741.71     15.57 o
  -1   8   4     2991.42     3133.77     57.97 o
   0   8   4     2528.24     2718.50     39.28 o
   1   8   4     4443.68     4683.42     76.99 o
   2   8   4     2752.29     2801.37    121.12 o
   3   8   4     2100.27     2193.99     33.92 o
   4   8   4     1398.23     1505.45     37.20 o
   5   8   4     1662.35     1774.32     31.79 o
   6   8   4     2830.26     3076.95     52.30 o
   7   8   4      852.30      843.17     19.32 o
   8   8   4       90.99      104.07      6.03 o
   9   8   4       20.39       21.68      5.62 o
  10   8   4      485.83      539.70     41.10 o
  11   8   4      403.97      415.97     23.36 o
  12   8   4       98.21       83.02     10.35 o
 -14   9   4        4.69        5.92      7.81 o
 -13   9   4       72.89       55.68      8.65 o
 -12   9   4      115.47      117.00      9.98 o
 -11   9   4      132.44      111.33      9.43 o
 -10   9   4      117.25      107.32     23.79 o
  -9   9   4       68.81       54.38     11.68 o
  -8   9   4       27.15       28.91      6.06 o
  -7   9   4      117.73      113.78      5.51 o
  -6   9   4       18.68       12.27      3.32 o
  -5   9   4      611.03      666.00     14.53 o
  -4   9   4       14.88       10.45      4.33 o
  -3   9   4       26.05       26.62      3.52 o
  -2   9   4      166.92      158.86      5.89 o
  -1   9   4       34.25       34.95      3.16 o
   0   9   4      332.90      349.81      9.92 o
   1   9   4      311.36      317.45     29.42 o
   2   9   4      160.46      150.52     12.55 o
   3   9   4        2.09        0.27      7.79 o
   4   9   4      307.69      335.83     16.01 o
   5   9   4      226.59      220.36     12.55 o
   6   9   4       46.47       49.63      4.56 o
   7   9   4       80.31       80.06      4.78 o
   8   9   4        5.72        3.75      2.70 o
   9   9   4        0.86       -2.88      2.88 o
  10   9   4       17.99       20.91      7.79 o
  11   9   4       63.35       52.58      8.31 o
  12   9   4        5.58       -0.10     14.71 o
 -14  10   4        2.68       18.93     15.15 o
 -13  10   4       79.11       30.48      9.68 o
 -12  10   4        6.16        4.86      7.34 o
 -11  10   4       33.43       24.51      7.74 o
 -10  10   4      421.33      484.67     18.70 o
  -9  10   4      788.30      829.03     25.38 o
  -8  10   4      790.15      822.13     23.36 o
  -7  10   4      226.51      258.69      7.88 o
  -6  10   4      799.36      913.27     18.69 o
  -5  10   4      705.12      722.35     16.21 o
  -4  10   4       56.77       62.83      4.78 o
  -3  10   4      335.09      346.09      9.01 o
  -2  10   4      474.96      501.85     11.00 o
  -1  10   4      174.36      164.63      5.49 o
   0  10   4      683.84      701.78     17.63 o
   1  10   4     4011.03     4385.00     77.67 o
   2  10   4     2933.08     3174.30     57.00 o
   3  10   4     1529.04     1521.59     37.63 o
   4  10   4     2084.22     2219.71     42.93 o
   5  10   4      587.12      555.61     16.70 o
   6  10   4      250.45      243.89     11.25 o
   7  10   4      214.14      203.86      7.02 o
   8  10   4       19.51       24.50      3.52 o
   9  10   4       55.72       61.64      4.76 o
  10  10   4       24.41       15.94      6.23 o
  11  10   4       42.17       36.00      7.34 o
 -13  11   4       10.16      -11.91     11.91 o
 -12  11   4       13.38       22.52      8.22 o
 -11  11   4      279.47      301.07     22.06 o
 -10  11   4      400.89      419.70     18.41 o
  -9  11   4      299.38      307.65     14.35 o
  -8  11   4      167.91      176.49      9.79 o
  -7  11   4      461.25      508.54     13.09 o
  -6  11   4       80.68      103.77      9.95 o
  -5  11   4      362.61      320.70     12.11 o
  -4  11   4       36.29       35.10      4.78 o
  -3  11   4       14.57       15.87      3.67 o
  -2  11   4       59.66       59.96      3.99 o
  -1  11   4      163.71      158.37      8.59 o
   0  11   4      211.90      215.30     13.84 o
   1  11   4      816.58      858.89     22.25 o
   2  11   4      478.17      466.35     15.04 o
   3  11   4        8.85       -5.77      5.77 o
   4  11   4       44.59       45.51     20.76 o
   5  11   4       75.80       75.38      7.36 o
   6  11   4       42.76       41.93      6.50 o
   7  11   4       30.90       33.37      5.62 o
   8  11   4      237.74      246.02      8.22 o
   9  11   4       24.12       12.58      3.03 o
  10  11   4       54.74       47.85     16.01 o
  11  11   4       55.53       34.09      8.85 o
 -12  12   4      109.78       80.83     13.51 o
 -11  12   4        0.76        0.00     12.11 o
 -10  12   4       37.78       39.73      7.56 o
  -9  12   4       14.58       12.11      9.08 o
  -8  12   4       16.64        4.51      5.60 o
  -7  12   4      194.68      191.60      8.11 o
  -6  12   4        0.57       -0.87      3.67 o
  -5  12   4      149.57      125.94      7.27 o
  -4  12   4       78.81       97.41      5.76 o
  -3  12   4       92.30      100.93      5.33 o
  -2  12   4       11.97        7.72      3.46 o
  -1  12   4       13.85       14.30      4.71 o
   0  12   4      446.36      471.92     15.81 o
   1  12   4      139.39      131.56     17.74 o
   2  12   4      612.95      638.98     20.20 o
   3  12   4        5.94       -1.89      4.86 o
   4  12   4        9.05        0.42      8.65 o
   5  12   4       78.64       61.41      7.93 o
   6  12   4      119.40       98.91      9.95 o
   7  12   4        0.21       -3.30      5.72 o
   8  12   4       13.74        7.05     21.20 o
   9  12   4        1.86        2.42      9.08 o
  10  12   4        2.30        0.00     12.11 o
 -11  13   4       15.86        8.21      9.47 o
 -10  13   4      182.95      171.32     23.79 o
  -9  13   4      269.63      247.26     12.80 o
  -8  13   4      107.59       98.82      8.34 o
  -7  13   4      304.03      277.19     11.75 o
  -6  13   4       15.41        6.92      4.15 o
  -5  13   4      148.97      139.26      7.67 o
  -4  13   4        2.46        2.13      3.89 o
  -3  13   4       30.02       22.21      3.46 o
  -2  13   4       11.12       13.34      5.23 o
  -1  13   4       74.04       74.64      6.96 o
   0  13   4        0.01       -5.49      5.49 o
   1  13   4       24.50       24.47     11.68 o
   2  13   4       54.83       41.77     22.93 o
   3  13   4       35.90       37.16      7.66 o
   4  13   4        9.26       13.40      5.77 o
   5  13   4       32.10       22.87      7.04 o
   6  13   4      167.38      174.79     11.10 o
   7  13   4      113.37      101.80      9.00 o
   8  13   4        5.91        8.76      5.06 o
   9  13   4       29.89       15.57     12.11 o
 -10  14   4       18.01       19.69     10.08 o
  -9  14   4       23.36       26.85      8.22 o
  -8  14   4       42.55       37.74     11.68 o
  -7  14   4      236.40      224.00     11.66 o
  -6  14   4      343.49      366.32     17.30 o
  -5  14   4       69.14       68.34      5.76 o
  -4  14   4      197.92      203.42      7.04 o
  -3  14   4      200.96      191.32     10.38 o
  -2  14   4       64.69       74.82      7.99 o
  -1  14   4      389.64      436.05     27.69 o
   0  14   4      133.90      145.39     19.03 o
   1  14   4      107.76      117.89     10.06 o
   2  14   4     1059.68     1149.75     60.13 o
   3  14   4       88.88       75.29      9.49 o
   4  14   4        8.69       12.48      6.92 o
   5  14   4      371.68      369.54     16.26 o
   6  14   4       17.69        7.73      6.59 o
   7  14   4       41.88       35.05      7.59 o
   8  14   4       84.21       68.35     13.84 o
  -9  15   4        3.63        5.19     12.11 o
  -8  15   4       13.74        6.06      9.52 o
  -7  15   4       61.92       52.48     22.49 o
  -6  15   4       27.57       27.19      4.15 o
  -5  15   4       21.92       21.48      5.19 o
  -4  15   4       94.88       74.56      5.68 o
  -3  15   4       18.08       24.85      8.65 o
  -2  15   4        0.41       -1.38      6.92 o
  -1  15   4       29.08       33.77      6.79 o
   0  15   4       41.89       53.06      7.81 o
   1  15   4       61.86       53.13      7.74 o
   2  15   4        3.82        0.37      6.43 o
   3  15   4      127.59      115.64     16.87 o
   4  15   4       21.09       16.52      9.08 o
   5  15   4       99.16       71.04     19.47 o
   6  15   4        1.36        4.76      7.79 o
   7  15   4       38.67       34.61     13.84 o
  -8  16   4       64.32       37.20     27.69 o
  -7  16   4       50.51       42.39      8.65 o
  -6  16   4      128.88      106.42      8.65 o
  -5  16   4      526.12      526.38     32.88 o
  -4  16   4      214.47      236.30      9.08 o
  -3  16   4      112.25       92.54      8.43 o
  -2  16   4      155.01      175.21     11.81 o
  -1  16   4      175.67      195.62     25.52 o
   0  16   4      562.40      573.52     22.79 o
   1  16   4      147.41      155.16     30.28 o
   2  16   4       10.99        4.08      7.56 o
   3  16   4      136.26      106.19     22.93 o
   4  16   4      269.33      260.73     14.20 o
   5  16   4      186.14      162.65     12.11 o
  -5  17   4        2.37       -2.60     11.25 o
  -4  17   4        4.29       -1.16      8.85 o
  -3  17   4        0.19       -7.34      7.34 o
  -2  17   4       15.41        6.49     28.55 o
  -1  17   4        9.97        3.46     12.55 o
   0  17   4        7.17       -8.15      8.15 o
   1  17   4        2.72       17.15      7.93 o
   2  17   4       38.82        7.87      7.93 o
   3  17   4        0.04        0.65     16.87 o
 -16   1   5       76.49       65.73      9.35 o
 -15   1   5       30.30       44.79     14.28 o
 -14   1   5       11.73       11.93     12.11 o
 -13   1   5        0.09       -4.15      4.15 o
 -12   1   5      118.05      129.19     12.11 o
 -11   1   5        0.07        2.60      4.56 o
 -10   1   5      189.31      193.25     11.68 o
  -9   1   5      473.77      472.53     11.92 o
  -8   1   5      724.18      783.88     24.66 o
  -7   1   5     1990.17     2064.78     34.85 o
  -6   1   5      560.72      505.01     11.31 o
  -5   1   5      891.17      883.93     17.60 o
  -4   1   5      661.09      609.10     14.64 o
  -3   1   5        5.19        4.61      2.32 o
  -2   1   5      276.55      209.94      6.40 o
  -1   1   5      798.48      706.86     13.46 o
   0   1   5      828.99      716.93     12.19 o
   1   1   5     4431.39     4341.00     50.86 o
   2   1   5     5341.02     5661.75     67.25 o
   3   1   5     1214.59     1153.94     18.65 o
   4   1   5     2206.03     2219.52     33.74 o
   5   1   5     1596.40     1634.87     25.99 o
   6   1   5     1639.65     1759.61     28.14 o
   7   1   5      376.29      413.99     11.01 o
   8   1   5      400.41      422.13     11.92 o
   9   1   5      107.86      121.39      7.63 o
  10   1   5      405.88      449.97     15.29 o
  11   1   5      308.67      319.90     13.75 o
  12   1   5      485.49      479.32     20.19 o
  13   1   5      116.26       93.62     10.08 o
 -16   2   5      167.70      148.69     11.31 o
 -15   2   5      141.78      169.44     10.69 o
 -14   2   5       35.44       24.00      5.17 o
 -13   2   5       21.45       18.60      5.17 o
 -12   2   5      278.95      271.78     18.17 o
 -11   2   5       62.39       51.70      5.62 o
 -10   2   5     1800.85     1851.23     30.30 o
  -9   2   5     2922.19     3059.81     50.06 o
  -8   2   5     1029.85     1026.78     20.16 o
  -7   2   5     2051.95     2047.33     48.02 o
  -6   2   5     3371.37     3440.25     51.56 o
  -5   2   5     2419.87     2492.21     41.56 o
  -4   2   5       35.68       17.95      3.89 o
  -3   2   5      707.47      778.30     14.97 o
  -2   2   5      137.99      150.62      5.62 o
  -1   2   5      350.28      426.26      8.56 o
   0   2   5     1618.68     1491.61     21.10 o
   1   2   5     6579.31     6763.01     82.56 o
   2   2   5     2604.86     2747.41     36.71 o
   3   2   5     1533.45     1523.48     24.88 o
   4   2   5      539.02      536.57     10.69 o
   5   2   5      855.08      867.14     15.59 o
   6   2   5     1027.07     1083.12     19.88 o
   7   2   5       26.01       19.93      4.89 o
   8   2   5      310.68      298.99     10.40 o
   9   2   5        8.32        2.44      5.17 o
  10   2   5       40.92       36.51     16.01 o
  11   2   5      115.07       91.03      8.65 o
  12   2   5       66.29       57.74      8.50 o
  13   2   5       12.96       10.57      8.50 o
 -16   3   5       11.46        1.61     13.84 o
 -15   3   5        9.55        6.11      5.17 o
 -14   3   5        7.93       -1.30      4.89 o
 -13   3   5      231.74      248.97     10.38 o
 -12   3   5      382.26      399.65     18.17 o
 -11   3   5      165.90      137.61      6.73 o
 -10   3   5     1151.12     1179.13     21.39 o
  -9   3   5        3.88        3.03      3.06 o
  -8   3   5       48.92       42.28      9.08 o
  -7   3   5      860.13      814.91     16.62 o
  -6   3   5      648.27      628.69     12.44 o
  -5   3   5      519.67      512.37     16.01 o
  -4   3   5      963.50     1042.04     22.27 o
  -3   3   5       73.62       90.89      6.03 o
  -2   3   5       40.39       34.69      2.45 o
  -1   3   5       71.74       71.43      3.32 o
   0   3   5      371.46      321.67     14.28 o
   1   3   5      903.47      959.83     14.98 o
   2   3   5     1838.06     2023.83     30.53 o
   3   3   5        7.49       10.90      7.35 o
   4   3   5      451.70      487.67     10.96 o
   5   3   5      357.27      339.98     11.68 o
   6   3   5       49.86       52.25      5.19 o
   7   3   5      662.80      679.53     28.12 o
   8   3   5       14.65       17.85      4.56 o
   9   3   5       24.49       21.83      5.62 o
  10   3   5      182.77      154.34      9.08 o
  11   3   5      142.28      133.15      9.47 o
  12   3   5       76.84       50.05      8.50 o
  13   3   5        8.66        1.53     17.74 o
 -16   4   5      312.21      270.57     32.01 o
 -15   4   5      259.42      266.70     12.67 o
 -14   4   5      291.52      336.71     27.25 o
 -13   4   5      437.21      522.96     31.58 o
 -12   4   5      376.93      384.30     19.90 o
 -11   4   5      761.61      804.40     17.43 o
 -10   4   5     2275.91     2482.45     41.82 o
  -9   4   5     2923.29     3237.50     49.37 o
  -8   4   5     1900.82     2009.11     31.52 o
  -7   4   5     2036.48     2045.98     39.37 o
  -6   4   5     1633.89     1609.21     28.89 o
  -5   4   5     5475.08     5835.39    101.53 o
  -4   4   5     9876.82    10115.57    168.85 o
  -3   4   5      811.97      644.32     15.14 o
  -2   4   5     1500.69     1353.51     24.22 o
  -1   4   5     8103.62     8000.45    137.99 o
   0   4   5      757.32      639.58     11.58 o
   1   4   5     1843.03     1633.37     29.42 o
   2   4   5     4400.33     4588.68     68.19 o
   3   4   5      574.98      571.26     11.92 o
   4   4   5     1110.23     1062.07     19.71 o
   5   4   5      446.52      442.56     12.55 o
   6   4   5      344.02      350.49      9.47 o
   7   4   5     1426.22     1536.20     25.95 o
   8   4   5      749.71      807.89     17.36 o
   9   4   5      221.32      225.89     13.84 o
  10   4   5       42.93       39.91      5.79 o
  11   4   5       37.37       35.14      6.03 o
  12   4   5       40.56       29.29     10.38 o
  13   4   5       22.88       22.93      9.95 o
 -16   5   5       80.11       66.64     13.29 o
 -15   5   5        6.78       -1.07      6.40 o
 -14   5   5       70.67       86.35      9.35 o
 -13   5   5       11.61       12.83      3.16 o
 -12   5   5        4.91        3.29      2.88 o
 -11   5   5      139.67      134.39      6.49 o
 -10   5   5       60.11       58.21      4.15 o
  -9   5   5       34.64       33.07      3.67 o
  -8   5   5      156.73      150.68      9.08 o
  -7   5   5        7.36        4.42      5.11 o
  -6   5   5      236.18      255.44     10.81 o
  -5   5   5     1541.29     1568.27     28.88 o
  -4   5   5     1754.93     1844.42     37.18 o
  -3   5   5      551.50      498.18      9.97 o
  -2   5   5      559.49      540.12     27.25 o
  -1   5   5     1512.73     1533.09     23.03 o
   0   5   5      749.40      793.73     13.91 o
   1   5   5        6.77        9.52      2.45 o
   2   5   5       32.46       28.64      8.22 o
   3   5   5       98.99      117.11      6.06 o
   4   5   5     1065.18     1080.85     18.96 o
   5   5   5      917.68      967.20     18.94 o
   6   5   5      101.35      102.68      5.79 o
   7   5   5      182.52      186.12      7.88 o
   8   5   5      156.76      148.79      9.08 o
   9   5   5       14.58        5.62      4.89 o
  10   5   5       78.23       72.63      7.02 o
  11   5   5       17.86       16.35      5.60 o
  12   5   5        0.74        2.07      7.02 o
  13   5   5       44.77       48.56     11.01 o
 -15   6   5      331.35      351.01     55.37 o
 -14   6   5      101.97      102.91     21.63 o
 -13   6   5       77.26       64.28      8.76 o
 -12   6   5      374.25      412.02     16.70 o
 -11   6   5      332.59      342.32     14.71 o
 -10   6   5     1427.10     1654.45     28.73 o
  -9   6   5     1010.65     1102.73     19.88 o
  -8   6   5      165.59      171.15      8.22 o
  -7   6   5      258.15      254.73      6.55 o
  -6   6   5      709.82      780.33     18.04 o
  -5   6   5     2251.25     2462.43     42.35 o
  -4   6   5      785.40      735.79     16.00 o
  -3   6   5      215.92      263.15     19.90 o
  -2   6   5       18.09       24.89      3.32 o
  -1   6   5      416.41      381.19      9.95 o
   0   6   5     1671.22     1656.83     23.86 o
   1   6   5        6.86        4.42      2.70 o
   2   6   5      984.50     1176.41     20.33 o
   3   6   5       80.63       68.31      4.78 o
   4   6   5      240.70      257.96      8.24 o
   5   6   5       15.64       17.74      4.28 o
   6   6   5      264.62      264.88     17.30 o
   7   6   5      126.12      105.24      9.95 o
   8   6   5       19.14       18.36      6.06 o
   9   6   5        6.84        8.75      9.08 o
  10   6   5       53.37       51.05      6.55 o
  11   6   5       33.19       29.31      6.49 o
  12   6   5        0.07        4.74      7.35 o
 -15   7   5       13.64       36.48     14.71 o
 -14   7   5      125.48       99.02     19.90 o
 -13   7   5      249.92      243.18     14.07 o
 -12   7   5        7.05        4.22      9.08 o
 -11   7   5       14.05        7.79      4.82 o
 -10   7   5       50.42       48.35      6.26 o
  -9   7   5      165.00      173.37      5.79 o
  -8   7   5      265.88      275.54      7.67 o
  -7   7   5      759.96      826.63     24.66 o
  -6   7   5     1667.21     1743.19     37.20 o
  -5   7   5      142.82      158.38      6.06 o
  -4   7   5      295.93      317.88      8.48 o
  -3   7   5       20.17       19.04      3.89 o
  -2   7   5       38.29       44.42      5.19 o
  -1   7   5      321.68      322.77      8.56 o
   0   7   5      898.03      909.93     15.52 o
   1   7   5     1114.61     1078.52     18.70 o
   2   7   5       22.14       15.25      3.52 o
   3   7   5     1938.75     2017.16     32.69 o
   4   7   5     2991.57     3202.73     50.06 o
   5   7   5      429.79      496.81     26.82 o
   6   7   5      964.16     1060.99     22.94 o
   7   7   5     1045.38     1126.21     24.02 o
   8   7   5       81.72      105.74     12.11 o
   9   7   5       45.67       55.35      6.40 o
  10   7   5      280.63      318.60     13.27 o
  11   7   5      247.40      236.66     19.03 o
  12   7   5      183.61      200.65     15.15 o
 -14   8   5       26.15       14.45     20.76 o
 -13   8   5        0.81        0.60     12.11 o
 -12   8   5        0.02       -1.66      6.79 o
 -11   8   5        3.91        6.67     10.38 o
 -10   8   5       70.39       53.19      6.38 o
  -9   8   5      178.55      154.40      4.56 o
  -8   8   5      139.19      120.54      5.11 o
  -7   8   5      535.22      571.99     28.12 o
  -6   8   5      143.80      133.25      6.06 o
  -5   8   5      230.58      259.07     11.68 o
  -4   8   5       55.83       67.91      3.78 o
  -3   8   5      646.61      705.32     14.72 o
  -2   8   5     1744.81     1855.63     30.88 o
  -1   8   5      319.11      297.87     30.28 o
   0   8   5      105.55       96.94      5.23 o
   1   8   5       21.63       13.60      2.88 o
   2   8   5       15.42       11.66      4.76 o
   3   8   5        5.81       -0.47      6.49 o
   4   8   5      574.08      616.28     14.07 o
   5   8   5      360.61      394.40     11.31 o
   6   8   5       95.20       85.09     14.28 o
   7   8   5      130.85      116.88      6.65 o
   8   8   5       61.48       55.85      6.92 o
   9   8   5       70.67       62.97      6.73 o
  10   8   5        5.22        3.46      5.40 o
  11   8   5       15.06        4.48     11.25 o
  12   8   5        5.89       26.14     11.21 o
 -14   9   5       10.09       -4.34     11.75 o
 -13   9   5       20.54       24.22      8.51 o
 -12   9   5       28.12       29.76     12.11 o
 -11   9   5       24.65       23.84      6.06 o
 -10   9   5        4.99       11.37      4.82 o
  -9   9   5       78.42       82.62      7.79 o
  -8   9   5      272.42      308.92      9.56 o
  -7   9   5      409.73      407.75     10.87 o
  -6   9   5       14.38       19.14      3.00 o
  -5   9   5       33.92       39.67      3.10 o
  -4   9   5      711.19      715.54     19.03 o
  -3   9   5       34.10       25.01      3.78 o
  -2   9   5       12.36       20.89      3.67 o
  -1   9   5      890.01      901.75     16.47 o
   0   9   5       99.70       93.48      6.40 o
   1   9   5      952.50     1014.03     51.91 o
   2   9   5     1181.41     1225.02     30.82 o
   3   9   5      746.91      785.58     17.13 o
   4   9   5     1177.20     1282.34     24.38 o
   5   9   5      908.90      980.52     20.69 o
   6   9   5      459.29      457.45     13.75 o
   7   9   5      107.77      119.79      9.95 o
   8   9   5      138.70      156.84      8.31 o
   9   9   5       99.21       90.84      7.02 o
  10   9   5      125.46      110.09     10.81 o
  11   9   5      250.67      203.76     13.46 o
 -13  10   5       80.93       75.67     14.24 o
 -12  10   5      107.17      104.53      9.43 o
 -11  10   5      107.15      100.39      8.51 o
 -10  10   5      411.20      408.14     28.55 o
  -9  10   5      295.57      287.06     12.30 o
  -8  10   5       36.08       36.82      6.92 o
  -7  10   5       48.56       49.23      7.35 o
  -6  10   5      114.89      108.75      6.49 o
  -5  10   5      498.79      552.76     12.16 o
  -4  10   5      334.55      333.09     10.22 o
  -3  10   5       28.60       32.86      8.22 o
  -2  10   5      182.10      205.20      7.79 o
  -1  10   5      358.65      380.86      9.20 o
   0  10   5      501.31      528.90     15.75 o
   1  10   5      527.50      595.96     16.40 o
   2  10   5      100.90      108.91      7.88 o
   3  10   5        1.61       -1.32      7.79 o
   4  10   5       43.44       32.71     25.96 o
   5  10   5        7.43       10.27      1.66 o
   6  10   5      169.90      162.52      8.22 o
   7  10   5        0.60       -1.81      3.32 o
   8  10   5       14.37       10.38      3.67 o
   9  10   5       17.10        6.37      6.06 o
  10  10   5        1.99        1.73      4.32 o
  11  10   5        8.38      -11.68     11.68 o
 -13  11   5        0.19      -14.22     18.60 o
 -12  11   5       15.03       16.56     10.38 o
 -11  11   5       43.33       41.18     12.55 o
 -10  11   5       38.18       27.22      7.35 o
  -9  11   5      109.53       74.65      8.22 o
  -8  11   5      121.50      121.72      6.40 o
  -7  11   5        9.36        5.19      3.67 o
  -6  11   5       83.28       95.04      5.62 o
  -5  11   5      240.38      258.03     11.68 o
  -4  11   5       31.68       23.09      4.32 o
  -3  11   5       13.14       12.11      3.67 o
  -2  11   5       20.22       16.09      3.21 o
  -1  11   5       25.64       28.11      5.33 o
   0  11   5       74.21       71.27      7.29 o
   1  11   5      645.24      705.07     23.36 o
   2  11   5       68.00       74.19      8.65 o
   3  11   5       51.45       47.83      6.62 o
   4  11   5      154.74      157.39      8.90 o
   5  11   5      173.63      165.35     10.81 o
   6  11   5      141.36      119.75      9.82 o
   7  11   5        6.47        7.86      5.19 o
   8  11   5        9.51        2.44      3.32 o
   9  11   5        7.54        7.16      3.32 o
  10  11   5       51.06       44.17      9.12 o
 -12  12   5      154.02      130.64     17.42 o
 -11  12   5      227.77      260.90     67.05 o
 -10  12   5      399.47      404.00     18.32 o
  -9  12   5      541.78      566.07     20.55 o
  -8  12   5      599.62      627.82     22.93 o
  -7  12   5     1015.99     1116.81     22.92 o
  -6  12   5      706.42      803.64     18.47 o
  -5  12   5      337.72      353.56     19.90 o
  -4  12   5      359.85      366.65     11.36 o
  -3  12   5      469.52      507.69     13.60 o
  -2  12   5      627.16      653.73     14.70 o
  -1  12   5      167.13      178.51      9.59 o
   0  12   5      115.26      120.90     16.01 o
   1  12   5     1059.07     1146.68     29.83 o
   2  12   5     1161.95     1253.09     35.90 o
   3  12   5      385.44      373.17     14.41 o
   4  12   5       81.47       77.26      8.65 o
   5  12   5       39.41       37.03      7.21 o
   6  12   5       79.66       77.15     25.09 o
   7  12   5       45.81       23.73      6.74 o
   8  12   5       20.84       17.17      5.08 o
   9  12   5        6.64        1.73     14.71 o
 -11  13   5        3.88       -9.79      9.79 o
 -10  13   5      159.93      160.08     20.33 o
  -9  13   5      143.81      138.43     12.11 o
  -8  13   5       37.30       39.51     10.81 o
  -7  13   5       52.51       34.43      3.94 o
  -6  13   5        0.04        0.72      3.52 o
  -5  13   5       25.38       10.90      4.32 o
  -4  13   5        1.57        0.00      4.32 o
  -3  13   5        8.63       12.42      6.49 o
  -2  13   5       47.67       42.92      6.19 o
  -1  13   5       61.64       57.24      9.95 o
   0  13   5      144.00      122.54      9.52 o
   1  13   5        8.00       -5.08      5.79 o
   2  13   5        7.59       15.76      6.59 o
   3  13   5        0.08        6.99      5.64 o
   4  13   5       62.65       65.96      7.36 o
   5  13   5      246.12      202.90     28.98 o
   6  13   5       38.07       33.92     25.96 o
   7  13   5       26.36       16.53      6.92 o
   8  13   5       10.04        5.19     11.25 o
 -10  14   5       78.26      108.18     43.26 o
  -9  14   5       15.91       31.01     15.57 o
  -8  14   5       91.84       79.10      6.50 o
  -7  14   5      292.58      271.63     19.90 o
  -6  14   5      147.94      157.08      8.65 o
  -5  14   5      227.73      243.22     10.08 o
  -4  14   5      426.62      434.14     13.35 o
  -3  14   5      199.99      205.39     13.84 o
  -2  14   5      158.20      171.93     23.36 o
  -1  14   5      236.08      237.72     11.81 o
   0  14   5      197.23      196.85     18.60 o
   1  14   5       87.48       77.79     10.81 o
   2  14   5        0.51        4.90      6.96 o
   3  14   5        3.93        3.09      6.43 o
   4  14   5       53.26       65.81     34.17 o
   5  14   5       79.17       54.39      8.21 o
   6  14   5       27.50       11.68      7.59 o
   7  14   5       37.98       45.85     12.98 o
  -9  15   5        2.22        1.61     11.25 o
  -8  15   5        0.05        8.30      9.28 o
  -7  15   5       22.67       22.20      4.78 o
  -6  15   5       60.02       46.82      4.96 o
  -5  15   5       71.03       50.56      9.08 o
  -4  15   5       28.69       21.78     16.87 o
  -3  15   5        0.70       -5.33      5.33 o
  -2  15   5       12.26        3.46      6.01 o
  -1  15   5       13.45       -1.73     12.98 o
   0  15   5      118.32      116.22      9.89 o
   1  15   5       28.70       13.16     16.44 o
   2  15   5        0.55       -0.56      7.04 o
   3  15   5       63.27       79.95     31.58 o
   4  15   5      638.82      695.48     24.97 o
   5  15   5      399.83      367.64     17.53 o
   6  15   5      108.82       92.57     16.44 o
  -7  16   5       14.80       20.76     21.63 o
  -6  16   5       20.88       21.76      5.40 o
  -5  16   5        1.56       -0.11      5.55 o
  -4  16   5        6.98        2.56      7.04 o
  -3  16   5        0.39       -3.30      7.46 o
  -2  16   5        3.36        0.00      6.32 o
  -1  16   5       64.54       57.19      9.89 o
   0  16   5       28.56       25.38      7.74 o
   1  16   5       27.22       11.33      9.00 o
   2  16   5       31.42       11.12      8.03 o
   3  16   5        0.01       -7.29      7.29 o
   4  16   5        9.78        5.39     31.15 o
  -4  17   5       45.19       41.22      9.36 o
  -3  17   5       76.89       76.49     10.87 o
  -2  17   5       15.55       12.40      8.24 o
  -1  17   5       11.67       10.85      7.93 o
   0  17   5        7.34        5.77      8.26 o
   1  17   5       34.07       36.15     16.87 o
   2  17   5      125.50      114.31     12.53 o
 -16   0   6      634.63      686.95     51.91 o
 -15   0   6      124.92      140.16     15.57 o
 -14   0   6      125.78      141.02     13.84 o
 -13   0   6      205.02      213.70     16.44 o
 -12   0   6     1191.19     1294.30     41.53 o
 -11   0   6     1164.60     1314.20     38.07 o
 -10   0   6      108.76      100.36      8.65 o
  -9   0   6       74.92       77.87      6.92 o
  -8   0   6     1112.21     1154.14     30.28 o
  -7   0   6     2802.39     2927.74     65.75 o
  -6   0   6     2121.02     2188.89     50.18 o
  -5   0   6      342.94      352.99     19.03 o
  -4   0   6       77.18       77.00      8.65 o
  -3   0   6      890.87      898.05     22.49 o
  -2   0   6      512.15      548.52     15.57 o
  -1   0   6      919.55      977.65     22.49 o
   0   0   6     2487.74     2601.57     56.24 o
   1   0   6      248.33      255.23     10.38 o
   2   0   6      751.14      855.66     19.03 o
   3   0   6        3.67        0.00      5.19 o
   4   0   6      337.00      287.24     11.25 o
   5   0   6      115.00      100.36      8.65 o
   6   0   6      191.42      151.41      9.52 o
   7   0   6     2395.85     2566.97     60.56 o
   8   0   6      188.45      178.23     12.11 o
   9   0   6      554.11      577.07     24.22 o
  10   0   6      294.37      246.57     16.44 o
  11   0   6        3.87        7.79     10.38 o
  12   0   6      203.85      179.09     17.30 o
  13   0   6      114.05       90.84     18.17 o
 -16   1   6        1.64       -7.67      7.67 o
 -15   1   6       17.13        9.52      6.73 o
 -14   1   6       36.08       24.88      7.02 o
 -13   1   6      435.33      467.54     23.36 o
 -12   1   6        0.28        0.43      9.08 o
 -11   1   6       15.14       12.55      6.49 o
 -10   1   6      330.21      345.95     10.59 o
  -9   1   6       76.01       70.69      5.17 o
  -8   1   6      965.46     1001.66     19.50 o
  -7   1   6      336.78      317.13      9.18 o
  -6   1   6      134.94      168.32      5.79 o
  -5   1   6     1373.67     1427.16     26.36 o
  -4   1   6      799.87      755.83     18.17 o
  -3   1   6       26.07       16.30      3.67 o
  -2   1   6      486.19      434.03      9.47 o
  -1   1   6     3086.26     3058.82     45.27 o
   0   1   6      604.94      589.17     11.43 o
   1   1   6      732.13      632.47     11.31 o
   2   1   6     2781.80     2800.05     35.69 o
   3   1   6      441.51      411.26      9.47 o
   4   1   6     1556.59     1630.20     25.99 o
   5   1   6     2058.03     2140.78     32.73 o
   6   1   6       10.46        9.08      7.35 o
   7   1   6        8.73        3.77      5.17 o
   8   1   6      438.13      461.66     13.46 o
   9   1   6      123.98      119.74     17.74 o
  10   1   6       20.08       14.71      6.12 o
  11   1   6      115.96       90.80     15.14 o
  12   1   6       62.64       59.84      9.47 o
  13   1   6       71.71       69.47     18.60 o
 -16   2   6        3.47        5.52      8.73 o
 -15   2   6        0.80        3.63      5.76 o
 -14   2   6      457.27      463.57     18.70 o
 -13   2   6      128.69      129.62      8.85 o
 -12   2   6      625.35      623.76     18.85 o
 -11   2   6      761.14      816.16     23.36 o
 -10   2   6       14.73       11.74      4.15 o
  -9   2   6      436.06      437.00     11.58 o
  -8   2   6      380.05      352.62      9.97 o
  -7   2   6      103.42       98.06      4.96 o
  -6   2   6       19.63       11.69      2.32 o
  -5   2   6       89.24      112.13      3.99 o
  -4   2   6     1085.28     1077.72     20.31 o
  -3   2   6      630.12      599.56     12.46 o
  -2   2   6      701.25      683.92     14.34 o
  -1   2   6     2340.04     2426.88     42.39 o
   0   2   6     1065.57     1149.07     17.71 o
   1   2   6       57.80       51.24      3.94 o
   2   2   6        8.20        5.58      3.32 o
   3   2   6        3.09        9.92      6.06 o
   4   2   6        7.16        3.46      7.79 o
   5   2   6       25.09       22.07      4.28 o
   6   2   6     1597.09     1729.01     29.67 o
   7   2   6       15.62        8.88      4.56 o
   8   2   6      115.92       85.10      6.73 o
   9   2   6      154.49      152.98     10.38 o
  10   2   6       29.93       29.98      6.40 o
  11   2   6      228.76      233.14     12.53 o
  12   2   6       10.17        6.70      7.02 o
  13   2   6        0.28        7.46     10.72 o
 -16   3   6       15.41        5.67     10.96 o
 -15   3   6      143.83      144.55     12.98 o
 -14   3   6       39.52       32.02      6.40 o
 -13   3   6       60.57       54.44      6.86 o
 -12   3   6      349.65      381.75     13.91 o
 -11   3   6      173.01      194.74      8.31 o
 -10   3   6      414.19      416.19     12.54 o
  -9   3   6      737.42      743.28     45.42 o
  -8   3   6      136.26      119.50      5.79 o
  -7   3   6      845.29      827.18     16.38 o
  -6   3   6      742.81      735.86     18.35 o
  -5   3   6       34.86       27.43      6.03 o
  -4   3   6     1037.42      948.70     37.63 o
  -3   3   6     2387.01     2338.71     39.45 o
  -2   3   6     3824.53     3722.92     59.42 o
  -1   3   6     1233.35     1067.46     47.58 o
   0   3   6     3383.53     3312.03     72.67 o
   1   3   6     5704.08     5871.50     74.89 o
   2   3   6     1232.14     1171.36     18.65 o
   3   3   6     2028.53     2027.85     33.92 o
   4   3   6     1375.76     1340.05     25.38 o
   5   3   6      863.60      883.87     22.49 o
   6   3   6     1091.05     1172.52     22.64 o
   7   3   6       99.91       94.50      6.12 o
   8   3   6      455.18      497.78     14.03 o
   9   3   6     1100.85     1175.55     52.78 o
  10   3   6      540.52      524.41     18.35 o
  11   3   6      306.40      304.98     14.68 o
  12   3   6      189.03      164.07     12.24 o
 -16   4   6        1.96        3.81     10.38 o
 -15   4   6        3.83       -2.82      9.95 o
 -14   4   6       44.87       53.42     11.68 o
 -13   4   6        0.18        5.37      5.23 o
 -12   4   6       70.81       62.31      6.23 o
 -11   4   6      192.47      187.69     12.11 o
 -10   4   6       48.35       39.41      4.56 o
  -9   4   6       82.17       84.28      4.96 o
  -8   4   6        0.57        3.26      5.49 o
  -7   4   6        0.15       -1.18      4.71 o
  -6   4   6      119.47      107.66     10.38 o
  -5   4   6      250.53      234.43     19.90 o
  -4   4   6      208.80      229.35      9.18 o
  -3   4   6      479.01      454.93     15.57 o
  -2   4   6      739.72      729.59     13.06 o
  -1   4   6      126.91      139.78      5.17 o
   0   4   6       79.50       85.33      4.28 o
   1   4   6      342.91      328.70      9.95 o
   2   4   6        0.36       -2.36      3.32 o
   3   4   6       22.61       15.57      4.28 o
   4   4   6       21.39       13.64      5.17 o
   5   4   6       10.20        9.52      4.28 o
   6   4   6       33.96       31.02      4.56 o
   7   4   6       11.13        2.48      4.56 o
   8   4   6       88.25       67.01      6.86 o
   9   4   6       26.05       16.51      9.95 o
  10   4   6        5.47        2.14      5.17 o
  11   4   6        5.43        4.89      7.35 o
  12   4   6       11.42       12.03      8.93 o
 -15   5   6      128.86      119.40     13.14 o
 -14   5   6       96.67       96.84      7.16 o
 -13   5   6      208.21      234.41     15.57 o
 -12   5   6       12.02       12.11      9.52 o
 -11   5   6      529.73      511.96     18.04 o
 -10   5   6     1768.44     1941.45     42.16 o
  -9   5   6      158.18      151.57      9.79 o
  -8   5   6      173.79      166.07     12.55 o
  -7   5   6      241.94      209.18      9.11 o
  -6   5   6      688.13      660.56     18.07 o
  -5   5   6     1398.95     1431.57     27.86 o
  -4   5   6      266.95      248.92      8.48 o
  -3   5   6     2160.15     2088.75     32.41 o
  -2   5   6     3834.34     3933.92     80.03 o
  -1   5   6     6706.94     6843.76    117.66 o
   0   5   6     6297.96     6485.86     86.40 o
   1   5   6     1103.33     1104.03     17.74 o
   2   5   6     1101.59     1062.43     20.16 o
   3   5   6     1001.15     1001.43     19.88 o
   4   5   6     1368.57     1375.04     35.47 o
   5   5   6      349.13      378.26     11.31 o
   6   5   6        2.81       -1.73      6.92 o
   7   5   6     1102.72     1218.61     26.39 o
   8   5   6     1404.96     1557.46     33.66 o
   9   5   6      501.47      541.53     17.67 o
  10   5   6      686.50      717.23     23.90 o
  11   5   6      353.36      375.14     17.62 o
  12   5   6      111.17       93.04     30.28 o
 -15   6   6      161.29      155.79     19.50 o
 -14   6   6      306.15      305.46     17.74 o
 -13   6   6      487.66      526.99     26.82 o
 -12   6   6      572.82      618.18     16.38 o
 -11   6   6      651.13      715.80     17.92 o
 -10   6   6       12.73       11.25      6.49 o
  -9   6   6       81.75       66.62      5.51 o
  -8   6   6      314.65      300.93     10.08 o
  -7   6   6        5.56        1.15      4.56 o
  -6   6   6      241.26      253.62      9.47 o
  -5   6   6        0.65       -4.44      4.76 o
  -4   6   6      141.43      137.99      6.86 o
  -3   6   6     1732.70     1795.20     36.34 o
  -2   6   6     1547.72     1595.67     26.28 o
  -1   6   6     1826.37     1900.50     28.32 o
   0   6   6       32.03       19.87      4.76 o
   1   6   6      183.45      166.98      5.51 o
   2   6   6       23.10       16.44      3.94 o
   3   6   6      116.76      122.91     14.71 o
   4   6   6      157.17      166.27     12.98 o
   5   6   6      941.56      974.51     21.63 o
   6   6   6      117.03      101.96      6.40 o
   7   6   6       36.43       33.17      5.17 o
   8   6   6       13.24       12.20      5.60 o
   9   6   6        0.17       -3.30      6.01 o
  10   6   6       11.07        5.62      6.03 o
  11   6   6        7.76        5.87      6.86 o
  12   6   6       98.94       84.69     14.90 o
 -15   7   6       17.95       13.84     13.84 o
 -14   7   6       22.52       15.05     16.01 o
 -13   7   6      120.42      123.99     47.15 o
 -12   7   6      372.60      359.06     16.59 o
 -11   7   6       33.14       37.99      3.31 o
 -10   7   6      233.34      238.06      9.12 o
  -9   7   6      408.43      442.13     12.80 o
  -8   7   6       28.11       29.86      4.78 o
  -7   7   6      723.20      735.92     16.84 o
  -6   7   6       58.27       60.38      5.79 o
  -5   7   6       34.99       44.52      6.40 o
  -4   7   6     1092.53     1085.20     54.94 o
  -3   7   6        1.23       -1.30      2.60 o
  -2   7   6     2016.39     2037.59     33.34 o
  -1   7   6     3271.48     3387.66     54.07 o
   0   7   6      613.95      574.07     11.21 o
   1   7   6     2205.99     2219.49     38.07 o
   2   7   6     1205.59     1222.29     22.32 o
   3   7   6      695.07      673.96     16.87 o
   4   7   6      235.73      211.37      9.52 o
   5   7   6      221.97      216.14      9.95 o
   6   7   6      445.56      471.97     14.07 o
   7   7   6        0.62       -3.92      5.17 o
   8   7   6        9.35        5.62      8.22 o
   9   7   6       57.64       38.78     10.81 o
  10   7   6      150.07      153.44     10.35 o
  11   7   6      296.65      336.35     16.16 o
 -14   8   6      162.01      163.65     48.88 o
 -13   8   6      281.48      278.26     15.97 o
 -12   8   6      565.91      596.93     22.19 o
 -11   8   6      379.35      387.23     16.02 o
 -10   8   6      569.16      618.31     15.19 o
  -9   8   6      145.02      157.23     12.55 o
  -8   8   6       19.56        6.11      4.78 o
  -7   8   6       44.55       28.37      5.17 o
  -6   8   6      279.29      258.33     15.14 o
  -5   8   6      729.48      735.40     18.23 o
  -4   8   6       30.73       31.49      9.08 o
  -3   8   6      175.70      170.13      6.55 o
  -2   8   6      108.48       93.71      5.23 o
  -1   8   6     2221.42     2311.61     37.30 o
   0   8   6     2403.86     2495.27     39.64 o
   1   8   6      505.18      529.58     12.26 o
   2   8   6      167.55      161.79      6.03 o
   3   8   6       21.20       25.05      6.92 o
   4   8   6      187.86      203.32      7.88 o
   5   8   6        5.37       -1.66      3.67 o
   6   8   6      138.98      139.55      8.50 o
   7   8   6       21.65       24.50      4.89 o
   8   8   6        8.95        0.43      4.89 o
   9   8   6       66.65       54.49     13.41 o
  10   8   6        6.93       -6.16      7.48 o
  11   8   6       10.27       -2.16      9.79 o
 -14   9   6       35.85       34.76     16.01 o
 -13   9   6        3.66       15.75     11.52 o
 -12   9   6        0.16       -0.24      3.38 o
 -11   9   6       36.61       22.64     10.81 o
 -10   9   6       28.52       20.56      8.24 o
  -9   9   6        3.38        4.39      3.78 o
  -8   9   6      149.28      153.58      8.56 o
  -7   9   6     1500.54     1506.06     30.91 o
  -6   9   6        7.33        5.42      4.56 o
  -5   9   6      136.79      132.58      4.10 o
  -4   9   6      461.75      447.12     28.98 o
  -3   9   6      816.50      785.79     16.79 o
  -2   9   6      779.92      809.67     16.79 o
  -1   9   6       31.46       21.38      3.99 o
   0   9   6       16.51       14.51      6.49 o
   1   9   6      608.74      596.42     15.77 o
   2   9   6       30.04       32.49      4.76 o
   3   9   6        7.77        6.63      3.87 o
   4   9   6        0.66        0.73      4.33 o
   5   9   6       38.51       41.40      7.35 o
   6   9   6      217.70      204.73      9.12 o
   7   9   6       15.57       12.55      4.89 o
   8   9   6      175.22      195.43     20.76 o
   9   9   6       92.94       73.48      8.65 o
  10   9   6        4.13        6.92      8.56 o
 -13  10   6       40.14       26.75     11.64 o
 -12  10   6      154.83      141.79     15.31 o
 -11  10   6       75.76       44.57     10.72 o
 -10  10   6       11.30        6.55      8.31 o
  -9  10   6       35.03       37.79      5.11 o
  -8  10   6      267.68      266.44     24.22 o
  -7  10   6      292.65      303.46     11.64 o
  -6  10   6      341.69      394.24     13.41 o
  -5  10   6        0.36       -2.12      3.89 o
  -4  10   6       14.06       13.85      3.78 o
  -3  10   6      458.59      456.87     11.79 o
  -2  10   6      212.19      199.32      7.46 o
  -1  10   6       24.28       22.70      3.89 o
   0  10   6        1.79       -4.78      4.78 o
   1  10   6      185.06      190.87     10.38 o
   2  10   6      567.40      551.26     16.53 o
   3  10   6        7.83        0.80      6.26 o
   4  10   6        2.62        1.30      4.33 o
   5  10   6        0.55       -1.66      3.16 o
   6  10   6        0.20        0.87      7.35 o
   7  10   6       59.89       57.28      9.08 o
   8  10   6       29.32       31.98      5.17 o
   9  10   6        6.29        2.60      4.89 o
  10  10   6       59.33       46.19     10.38 o
 -12  11   6       81.09       84.79     17.24 o
 -11  11   6       79.37       60.31     11.36 o
 -10  11   6      146.75      173.33     14.08 o
  -9  11   6      320.57      348.32     20.76 o
  -8  11   6      927.39     1021.66     29.85 o
  -7  11   6      430.90      458.84     13.84 o
  -6  11   6      404.00      431.09     16.87 o
  -5  11   6      524.31      576.00     14.02 o
  -4  11   6      311.78      325.94     10.72 o
  -3  11   6     1159.29     1347.71     29.42 o
  -2  11   6      365.36      371.22     10.87 o
  -1  11   6      268.35      266.67      7.88 o
   0  11   6     1082.74     1208.30     35.90 o
   1  11   6      334.51      354.40     37.20 o
   2  11   6      413.32      417.86     14.91 o
   3  11   6      596.20      589.82     19.19 o
   4  11   6      425.36      463.78     33.31 o
   5  11   6      409.71      412.66     36.77 o
   6  11   6       75.42       65.57     23.79 o
   7  11   6       36.27       41.71      4.76 o
   8  11   6      189.41      192.61      8.24 o
   9  11   6      222.22      210.07     15.15 o
 -12  12   6       11.96       -4.10     11.36 o
 -11  12   6        9.07       15.65     17.74 o
 -10  12   6        2.02       -9.20      9.20 o
  -9  12   6        2.58        8.52     10.38 o
  -8  12   6       25.47       16.66      7.79 o
  -7  12   6       31.00       23.90      3.21 o
  -6  12   6        0.55       -4.33      4.33 o
  -5  12   6        0.22       -1.65      3.00 o
  -4  12   6       18.34       10.21      4.32 o
  -3  12   6        3.23       -3.21      3.21 o
  -2  12   6       12.25        8.42      6.06 o
  -1  12   6       68.79       52.37      6.96 o
   0  12   6        2.05       -6.57      6.57 o
   1  12   6       16.94        8.07      6.19 o
   2  12   6      102.54       78.07     14.71 o
   3  12   6        0.34       -2.02      5.85 o
   4  12   6        6.43        0.69     14.71 o
   5  12   6       23.77       21.09      9.08 o
   6  12   6      113.70       95.63     12.15 o
   7  12   6        0.14        6.29     31.58 o
   8  12   6        0.07        3.46      6.06 o
 -11  13   6      129.86      101.05     34.61 o
 -10  13   6       52.46       35.95     11.43 o
  -9  13   6       33.77       22.11      9.08 o
  -8  13   6      246.06      233.61     25.52 o
  -7  13   6      500.33      464.60     35.47 o
  -6  13   6      133.32      147.40     13.84 o
  -5  13   6      423.58      443.71     12.21 o
  -4  13   6      822.55      910.77     43.69 o
  -3  13   6      292.16      304.29      9.95 o
  -2  13   6      499.54      505.51     18.47 o
  -1  13   6      368.94      375.16     28.98 o
   0  13   6      278.17      308.21     24.22 o
   1  13   6      525.34      562.12     47.15 o
   2  13   6      148.09      140.44     11.25 o
   3  13   6       93.34       95.34      9.64 o
   4  13   6      276.38      277.42     13.72 o
   5  13   6      357.58      350.62     16.26 o
   6  13   6      204.07      195.21     14.71 o
   7  13   6       92.89       85.65     10.38 o
 -10  14   6        0.40        5.38     11.66 o
  -9  14   6       86.28       84.04     22.93 o
  -8  14   6       58.81       48.35      6.86 o
  -7  14   6       16.35       11.03     12.11 o
  -6  14   6       17.14       22.99     11.25 o
  -5  14   6        8.17        5.60      3.99 o
  -4  14   6       36.22       37.97      5.49 o
  -3  14   6       46.45       36.34      6.86 o
  -2  14   6       67.02       47.17      8.78 o
  -1  14   6        8.79        1.89     18.17 o
   0  14   6        1.15       -2.66      9.95 o
   1  14   6        4.76        9.43      9.52 o
   2  14   6       17.37        8.22     12.98 o
   3  14   6        0.94       -4.39      9.52 o
   4  14   6        0.04        4.35     12.55 o
   5  14   6        0.22       -6.06      7.55 o
   6  14   6       15.36       -0.87      6.92 o
  -8  15   6        0.36       -8.89     10.38 o
  -7  15   6       42.41       28.57      7.29 o
  -6  15   6       65.91       61.43      5.89 o
  -5  15   6       48.07       44.13     10.38 o
  -4  15   6       83.40       70.82      9.08 o
  -3  15   6      120.47      128.45     41.10 o
  -2  15   6       79.55       87.78     17.30 o
  -1  15   6      275.43      294.84     24.22 o
   0  15   6      301.91      341.22     16.59 o
   1  15   6        2.68       -2.87      7.88 o
   2  15   6        0.54        6.21     19.90 o
   3  15   6       61.85       54.02      8.81 o
   4  15   6       73.72       59.16     12.15 o
   5  15   6       47.38       28.55      9.52 o
  -6  16   6        0.26       10.75      9.52 o
  -5  16   6       45.99       37.45      7.67 o
  -4  16   6       17.26        1.23      7.04 o
  -3  16   6       11.73       -1.78     13.84 o
  -2  16   6       78.75       64.42     34.17 o
  -1  16   6       81.85       84.24     10.75 o
   0  16   6       74.35       62.07     11.25 o
   1  16   6        0.22        2.99      8.65 o
   2  16   6       33.23       16.72     15.57 o
   3  16   6       54.83       55.42     10.98 o
 -16   1   7       65.63       65.27     10.59 o
 -15   1   7      104.32      100.64      9.12 o
 -14   1   7      463.98      498.28     22.93 o
 -13   1   7      901.75     1014.87     27.43 o
 -12   1   7     2705.30     3053.64     61.14 o
 -11   1   7     1444.36     1553.22     51.91 o
 -10   1   7      373.70      366.23     11.31 o
  -9   1   7     1934.19     1988.89     48.45 o
  -8   1   7     2269.13     2446.98     42.97 o
  -7   1   7     2608.54     2841.43     47.09 o
  -6   1   7     1070.94     1047.72     21.82 o
  -5   1   7      228.34      180.99      6.68 o
  -4   1   7     1525.61     1531.91     28.44 o
  -3   1   7     1336.74     1321.13     22.64 o
  -2   1   7     2526.08     2396.65     38.48 o
  -1   1   7     4141.51     4288.66     63.62 o
   0   1   7     3035.58     3237.12     46.44 o
   1   1   7      402.91      365.91     11.68 o
   2   1   7      756.70      704.52     12.80 o
   3   1   7     1317.18     1378.02     22.94 o
   4   1   7     1093.15     1181.74     23.36 o
   5   1   7      833.76      907.42     26.82 o
   6   1   7       64.01       57.02      5.79 o
   7   1   7        3.77       -2.16      5.51 o
   8   1   7      214.21      238.79     10.69 o
   9   1   7       60.79       58.16      7.79 o
  10   1   7       88.42       71.87      8.24 o
  11   1   7        7.46       -6.73      6.73 o
  12   1   7       20.32        3.03      9.79 o
 -16   2   7      163.16      176.50     23.36 o
 -15   2   7        0.24       -8.75     10.81 o
 -14   2   7      126.25      107.28      9.56 o
 -13   2   7       35.63       20.33      6.12 o
 -12   2   7        5.99        0.00      4.32 o
 -11   2   7       21.57       22.95      4.78 o
 -10   2   7       41.21       36.21      4.32 o
  -9   2   7       87.38       75.92      5.40 o
  -8   2   7        8.96        9.81      3.10 o
  -7   2   7      257.65      256.30      7.67 o
  -6   2   7      346.78      349.31      7.88 o
  -5   2   7      339.84      330.04      7.81 o
  -4   2   7       51.34       59.54     11.25 o
  -3   2   7     1191.94     1234.85     23.28 o
  -2   2   7     1636.04     1754.76     28.14 o
  -1   2   7     1346.67     1444.08     25.06 o
   0   2   7      177.23      154.43      5.51 o
   1   2   7       34.87       24.22      3.94 o
   2   2   7      186.81      191.01      7.02 o
   3   2   7      310.76      304.90      9.47 o
   4   2   7       55.97       55.37      5.51 o
   5   2   7      261.79      246.98      8.85 o
   6   2   7      136.21      133.99      7.63 o
   7   2   7      153.54      163.30      8.24 o
   8   2   7      516.98      530.16     16.48 o
   9   2   7      342.37      326.70     14.07 o
  10   2   7      109.03       96.82     10.81 o
  11   2   7       31.76       28.55      8.11 o
  12   2   7      106.53      107.33     16.01 o
 -16   3   7       51.47       38.72     18.60 o
 -15   3   7       10.88        8.90      6.49 o
 -14   3   7      118.84      127.37      9.28 o
 -13   3   7       91.48      105.58      7.79 o
 -12   3   7      543.91      584.89     25.96 o
 -11   3   7      954.77     1005.66     24.38 o
 -10   3   7       99.73       96.12      5.76 o
  -9   3   7      130.11      140.18     11.68 o
  -8   3   7        0.77        7.31      1.64 o
  -7   3   7        1.97       -0.87      6.12 o
  -6   3   7        7.13        5.62      6.73 o
  -5   3   7      646.35      718.50     22.06 o
  -4   3   7        6.71       10.99      3.46 o
  -3   3   7     1206.21     1186.92     23.07 o
  -2   3   7     1293.63     1235.23     24.29 o
  -1   3   7     1102.20     1045.28     16.82 o
   0   3   7      616.87      606.53     11.62 o
   1   3   7       19.42       21.77      3.67 o
   2   3   7       28.40       19.20      3.94 o
   3   3   7        4.33        2.87      8.22 o
   4   3   7      181.85      180.25     15.14 o
   5   3   7      409.44      388.60     19.47 o
   6   3   7      400.53      426.21     12.19 o
   7   3   7      190.85      216.12     10.38 o
   8   3   7      271.35      265.43     11.31 o
   9   3   7       60.27       60.67     16.01 o
  10   3   7      113.70       92.37      8.56 o
  11   3   7        1.42       -8.65     10.38 o
  12   3   7       36.51       45.17     11.20 o
 -15   4   7        0.17       -0.60      6.11 o
 -14   4   7       12.78       11.62      5.89 o
 -13   4   7        6.39       11.57      5.23 o
 -12   4   7      161.00      177.25      8.78 o
 -11   4   7       17.10       20.68      5.62 o
 -10   4   7      673.80      711.62     51.48 o
  -9   4   7        3.01        4.95      9.08 o
  -8   4   7        5.98        6.02      5.49 o
  -7   4   7       52.13       55.22      7.46 o
  -6   4   7      202.85      203.55     10.35 o
  -5   4   7      953.93      963.25     24.11 o
  -4   4   7      621.49      600.51     16.75 o
  -3   4   7     1226.83     1264.73     22.09 o
  -2   4   7     1647.01     1659.35     26.28 o
  -1   4   7     1819.72     1806.88     26.28 o
   0   4   7     2678.25     2728.15     39.15 o
   1   4   7     1512.69     1495.64     23.55 o
   2   4   7     1137.04     1179.86     25.09 o
   3   4   7      311.76      303.57     16.44 o
   4   4   7      317.30      305.28     10.69 o
   5   4   7     1026.11     1155.20     23.77 o
   6   4   7       10.25        7.35      7.35 o
   7   4   7      140.69      157.55      9.12 o
   8   4   7     1226.27     1431.55     32.27 o
   9   4   7      454.69      480.51     17.43 o
  10   4   7      488.77      538.15     21.71 o
  11   4   7      317.34      335.28     17.10 o
  12   4   7      127.29      114.91     12.44 o
 -15   5   7       41.24       51.10     16.00 o
 -14   5   7       74.89       69.91     20.76 o
 -13   5   7       82.58      100.73      8.73 o
 -12   5   7       29.00       25.97     14.28 o
 -11   5   7      210.25      214.29     11.25 o
 -10   5   7        8.68       -1.59      8.22 o
  -9   5   7        2.23        0.29      6.19 o
  -8   5   7      553.10      583.19     20.33 o
  -7   5   7      221.68      226.00     11.91 o
  -6   5   7      230.57      248.76     11.31 o
  -5   5   7       69.71       66.96      6.40 o
  -4   5   7      375.14      378.47     19.90 o
  -3   5   7     1321.50     1346.91     26.73 o
  -2   5   7       54.70       51.28      3.32 o
  -1   5   7      370.21      368.91      8.73 o
   0   5   7       79.35       67.58      4.89 o
   1   5   7        3.99        1.33      3.94 o
   2   5   7        0.49       -4.28      4.28 o
   3   5   7        3.17       -4.32      4.32 o
   4   5   7      421.60      431.82     12.89 o
   5   5   7        2.52        2.31      6.49 o
   6   5   7       35.64       20.04      5.79 o
   7   5   7       57.04       42.18      6.92 o
   8   5   7       12.26       26.24      8.65 o
   9   5   7        4.12       -5.07      6.23 o
  10   5   7        0.03       -7.34      7.34 o
  11   5   7       11.66       24.17     13.84 o
 -15   6   7        1.50       -8.61     12.45 o
 -14   6   7       10.76        1.12     16.44 o
 -13   6   7       16.94       11.44      4.04 o
 -12   6   7       28.53       25.65      4.64 o
 -11   6   7      103.48      112.85      7.46 o
 -10   6   7        0.55       -3.72      5.17 o
  -9   6   7      189.52      191.81     15.57 o
  -8   6   7        1.10        5.71      5.19 o
  -7   6   7       55.38       58.40      6.73 o
  -6   6   7      119.85      103.75      7.27 o
  -5   6   7        5.45        0.49      7.35 o
  -4   6   7      578.39      607.44     14.97 o
  -3   6   7      917.72      927.16     17.36 o
  -2   6   7      829.24      888.95     15.52 o
  -1   6   7      986.10     1058.23     18.92 o
   0   6   7      671.99      668.82     12.53 o
   1   6   7      542.80      591.33     17.30 o
   2   6   7      318.10      300.03      9.56 o
   3   6   7      322.38      292.86     10.96 o
   4   6   7      189.80      192.47      8.31 o
   5   6   7        4.31        1.48      4.96 o
   6   6   7       28.81       28.18      5.51 o
   7   6   7      127.84      128.06      9.08 o
   8   6   7      254.26      240.56     11.82 o
   9   6   7      435.79      455.08     24.66 o
  10   6   7      263.81      233.38     13.72 o
  11   6   7      115.84      103.82     19.47 o
 -14   7   7      246.55      223.86     22.49 o
 -13   7   7      267.46      290.92     51.48 o
 -12   7   7      880.58      958.69     27.69 o
 -11   7   7     1056.83     1113.07     43.69 o
 -10   7   7      476.74      528.97     19.03 o
  -9   7   7      144.77      147.08      8.56 o
  -8   7   7      405.06      401.05     12.89 o
  -7   7   7     1160.84     1213.18     27.79 o
  -6   7   7      784.41      741.10     40.66 o
  -5   7   7       16.67        9.95      4.89 o
  -4   7   7      484.65      489.65     13.51 o
  -3   7   7     3981.20     4241.93     95.60 o
  -2   7   7     1871.20     2001.39     32.41 o
  -1   7   7     2880.97     3102.32     46.53 o
   0   7   7     2372.24     2518.59     38.67 o
   1   7   7      158.09      150.26      5.79 o
   2   7   7      104.10       98.90      6.92 o
   3   7   7      287.59      304.82     10.59 o
   4   7   7      212.95      241.09      9.97 o
   5   7   7        5.04       15.83      6.06 o
   6   7   7       38.66       45.85      8.65 o
   7   7   7      205.52      201.25     10.08 o
   8   7   7      182.08      179.61     10.96 o
   9   7   7      147.49      150.31     11.58 o
  10   7   7      147.59      161.75     12.19 o
  11   7   7       86.93       75.23     48.88 o
 -14   8   7        7.93       21.63     18.17 o
 -13   8   7       54.98       40.00     16.01 o
 -12   8   7       83.32       65.31     20.33 o
 -11   8   7       62.58       43.27     16.44 o
 -10   8   7        0.11       -2.92      4.78 o
  -9   8   7       17.54       19.49      4.96 o
  -8   8   7        0.14        3.16      5.19 o
  -7   8   7      267.13      251.23     10.69 o
  -6   8   7      176.33      168.74     13.84 o
  -5   8   7      716.71      734.75     27.69 o
  -4   8   7      300.48      290.13     11.20 o
  -3   8   7      210.74      186.61      7.20 o
  -2   8   7      310.68      313.17     16.01 o
  -1   8   7     2074.82     2237.00     46.29 o
   0   8   7      182.19      175.87     12.55 o
   1   8   7      132.08      129.24     13.41 o
   2   8   7       83.55       75.55      5.60 o
   3   8   7        2.39        8.65      4.32 o
   4   8   7        9.07        1.33      6.92 o
   5   8   7      120.21      114.41     11.25 o
   6   8   7      122.67      103.26      7.88 o
   7   8   7       82.38       62.23      6.73 o
   8   8   7        7.48        4.42      5.79 o
   9   8   7        6.17       -2.20      6.40 o
  10   8   7       62.01       67.38     10.81 o
 -13   9   7      413.00      396.61     26.93 o
 -12   9   7      506.51      551.21     48.02 o
 -11   9   7      380.66      408.42     21.63 o
 -10   9   7      269.42      276.84     15.14 o
  -9   9   7      401.18      504.54     16.13 o
  -8   9   7      951.58     1078.86     27.02 o
  -7   9   7      685.07      771.74     22.54 o
  -6   9   7      304.04      337.85     12.24 o
  -5   9   7      132.52      148.99     13.84 o
  -4   9   7      311.01      337.55     12.98 o
  -3   9   7      432.51      423.20     12.16 o
  -2   9   7      487.78      527.05     13.89 o
  -1   9   7     1095.11     1164.53     22.94 o
   0   9   7      167.53      161.37      6.73 o
   1   9   7      567.56      571.46     15.87 o
   2   9   7      690.37      769.52     18.29 o
   3   9   7       96.04      102.88      6.23 o
   4   9   7      574.44      619.62     25.09 o
   5   9   7      455.45      502.34     16.44 o
   6   9   7       18.42       27.81      6.49 o
   7   9   7        5.76        6.72      5.17 o
   8   9   7       77.57       83.54      9.95 o
   9   9   7       57.67       49.97      7.63 o
  10   9   7       29.05       40.11     25.09 o
 -13  10   7        0.70       21.23     13.27 o
 -12  10   7       87.53       59.42     12.16 o
 -11  10   7        0.98       -1.73     11.62 o
 -10  10   7        5.04       -4.76      4.76 o
  -9  10   7        1.82       10.03      6.92 o
  -8  10   7      315.14      283.65     22.93 o
  -7  10   7       33.61       16.59      8.22 o
  -6  10   7      128.65      126.10      8.31 o
  -5  10   7      291.49      295.20     11.43 o
  -4  10   7       79.04       80.06      6.06 o
  -3  10   7      530.47      509.05     20.76 o
  -2  10   7      418.69      437.52     16.44 o
  -1  10   7      125.16      109.91      6.01 o
   0  10   7       41.14       34.82      6.23 o
   1  10   7      750.58      708.82     24.14 o
   2  10   7     1173.74     1272.34     29.02 o
   3  10   7      204.01      219.16      9.12 o
   4  10   7      115.50      134.10      7.04 o
   5  10   7       69.48       70.92      6.49 o
   6  10   7        0.94       -0.10      5.11 o
   7  10   7       69.76       58.84      7.02 o
   8  10   7      194.62      162.01      9.97 o
   9  10   7       81.99       66.30     19.47 o
 -12  11   7      165.66      143.27     18.29 o
 -11  11   7       61.91       79.41     14.71 o
 -10  11   7       50.19       55.63     17.74 o
  -9  11   7      238.58      203.54     11.58 o
  -8  11   7       64.31       71.22     12.11 o
  -7  11   7        5.53        1.15      6.49 o
  -6  11   7      231.17      219.11     15.57 o
  -5  11   7       29.50       30.66      3.46 o
  -4  11   7        1.23       -0.43      3.28 o
  -3  11   7      178.06      165.71      8.65 o
  -2  11   7        0.39       -2.70     11.25 o
  -1  11   7       28.45       20.54      9.08 o
   0  11   7        4.39        6.57      5.49 o
   1  11   7        3.84        2.20      7.34 o
   2  11   7      229.55      210.61     11.10 o
   3  11   7       54.57       59.70      7.50 o
   4  11   7        0.30        1.92      6.38 o
   5  11   7        0.53       -8.43      8.43 o
   6  11   7        0.88        0.17      2.52 o
   7  11   7        0.77       -1.46      3.16 o
   8  11   7       13.50       14.96      9.52 o
 -11  12   7       80.16       80.62     13.41 o
 -10  12   7       97.80       76.72     10.46 o
  -9  12   7        0.20        5.82      5.11 o
  -8  12   7        4.61       11.74      6.40 o
  -7  12   7        0.10        5.40      6.40 o
  -6  12   7        2.57        3.46      6.92 o
  -5  12   7       11.54       13.76      3.21 o
  -4  12   7       27.67       28.53      8.22 o
  -3  12   7      231.47      229.47     16.01 o
  -2  12   7      304.76      319.70     10.57 o
  -1  12   7      488.03      516.10     18.47 o
   0  12   7      786.37      853.42     32.44 o
   1  12   7      416.38      506.39     51.48 o
   2  12   7      640.60      691.15     37.20 o
   3  12   7      422.04      412.56     16.15 o
   4  12   7       49.74       42.57     11.25 o
   5  12   7      212.64      187.52     16.01 o
   6  12   7      216.73      237.60     14.46 o
   7  12   7       61.61       57.10     11.25 o
 -10  13   7       10.09       20.23     11.01 o
  -9  13   7        7.73        3.94      8.22 o
  -8  13   7       39.32       41.46      7.63 o
  -7  13   7       41.62       33.47      6.65 o
  -6  13   7       51.33       47.34      3.28 o
  -5  13   7       21.15       23.21      3.94 o
  -4  13   7        4.36        4.00      4.45 o
  -3  13   7        5.71        6.01      4.33 o
  -2  13   7        6.02        3.30      6.40 o
  -1  13   7        0.13       -6.57      6.57 o
   0  13   7        1.92        1.73      7.66 o
   1  13   7        3.55      -13.97     22.93 o
   2  13   7       33.99       23.00      7.81 o
   3  13   7       55.79       55.51      8.90 o
   4  13   7       87.87       69.43      9.64 o
   5  13   7      106.06       94.49     18.17 o
   6  13   7        2.94        1.73      9.52 o
  -9  14   7        2.32       10.38     13.84 o
  -8  14   7        0.08        0.43      9.54 o
  -7  14   7       18.34       20.33      6.12 o
  -6  14   7       19.67       19.19      3.21 o
  -5  14   7        5.64        7.60      4.07 o
  -4  14   7       14.62       16.18      4.77 o
  -3  14   7       41.08       43.54     11.68 o
  -2  14   7       82.42       73.73      9.79 o
  -1  14   7      123.48      130.47     11.81 o
   0  14   7       75.38       90.26     28.98 o
   1  14   7       66.41       68.27      9.54 o
   2  14   7       93.76       80.22     14.71 o
   3  14   7       48.93       49.57      9.14 o
   4  14   7       51.40       32.68     10.38 o
   5  14   7       50.81       43.26      9.52 o
  -7  15   7       79.98       48.60     12.02 o
  -6  15   7      155.10      147.37     13.42 o
  -5  15   7      153.63      131.29     12.67 o
  -4  15   7      180.53      180.07     11.68 o
  -3  15   7      219.60      240.80     14.54 o
  -2  15   7      215.12      214.31     22.49 o
  -1  15   7      124.27      128.78     43.26 o
   0  15   7      170.00      198.41     32.01 o
   1  15   7       62.58       51.68      9.72 o
   2  15   7        7.43        5.85      8.22 o
   3  15   7       65.00       58.93     12.11 o
  -5  16   7        0.04       -6.30     10.69 o
  -4  16   7        1.35       -9.36     17.30 o
  -3  16   7        0.26       -6.08     11.25 o
  -2  16   7       21.20       12.11      8.51 o
  -1  16   7        3.63        6.14      9.68 o
   0  16   7        4.81        4.13      9.68 o
   1  16   7       28.01       12.87     10.81 o
 -15   0   8       20.91       15.57      9.52 o
 -14   0   8      334.26      375.48     24.22 o
 -13   0   8       99.93       85.65     11.25 o
 -12   0   8     1215.13     1402.44     47.58 o
 -11   0   8      224.83      210.24     13.84 o
 -10   0   8       30.97       19.90      6.92 o
  -9   0   8      762.99      866.04     28.55 o
  -8   0   8      741.91      786.44     25.09 o
  -7   0   8      279.39      282.05     12.98 o
  -6   0   8      133.61      109.88     12.11 o
  -5   0   8     1186.00     1193.94     31.15 o
  -4   0   8     2814.25     2840.36     64.02 o
  -3   0   8     1241.17     1221.62     31.15 o
  -2   0   8     3290.25     3343.89     76.14 o
  -1   0   8     4683.06     5029.25    112.47 o
   0   0   8      399.20      367.70     14.71 o
   1   0   8      587.03      553.71     19.90 o
   2   0   8     1681.67     1814.27     37.20 o
   3   0   8     1537.36     1721.69     41.53 o
   4   0   8     3858.78     4435.74     97.76 o
   5   0   8      362.63      349.53     15.57 o
   6   0   8      339.33      381.54     17.30 o
   7   0   8     3001.85     3422.62     87.38 o
   8   0   8      657.53      658.40     28.55 o
   9   0   8      486.50      542.46     27.69 o
  10   0   8      129.09       96.90     13.84 o
  11   0   8        1.18       -3.46     16.44 o
 -15   1   8        5.98        0.83      6.79 o
 -14   1   8        0.55       -1.50      6.92 o
 -13   1   8       22.69       20.66      5.17 o
 -12   1   8        0.27        1.56      5.62 o
 -11   1   8       11.21       22.52      9.52 o
 -10   1   8       60.61       61.75     13.41 o
  -9   1   8        1.72        7.35      3.52 o
  -8   1   8      216.98      186.96      7.79 o
  -7   1   8      155.08      136.46     10.38 o
  -6   1   8      403.57      389.20      9.79 o
  -5   1   8      420.28      415.29     12.00 o
  -4   1   8      216.09      210.86      7.27 o
  -3   1   8        3.87        8.12      6.06 o
  -2   1   8      380.39      358.70      9.79 o
  -1   1   8      656.13      606.88     14.28 o
   0   1   8      461.26      430.01     11.62 o
   1   1   8       43.60       52.49     11.68 o
   2   1   8       23.66       12.55      4.28 o
   3   1   8      234.99      234.81      8.24 o
   4   1   8       12.47        9.52      4.89 o
   5   1   8      577.76      580.08     15.57 o
   6   1   8      177.65      171.09     15.14 o
   7   1   8      176.75      168.96     18.17 o
   8   1   8       84.35       78.61      7.63 o
   9   1   8       24.27       14.28      6.73 o
  10   1   8       16.48        6.69      7.67 o
  11   1   8        8.94       -6.53     12.11 o
 -15   2   8       54.55       47.16      8.50 o
 -14   2   8        0.79       16.01      6.03 o
 -13   2   8       92.15       84.56     11.25 o
 -12   2   8      583.88      605.52     18.50 o
 -11   2   8       67.84       76.98      9.95 o
 -10   2   8       55.82       48.18      5.17 o
  -9   2   8      126.73      114.37      9.95 o
  -8   2   8       33.95       39.24      3.94 o
  -7   2   8      868.99      915.39     16.33 o
  -6   2   8      450.33      439.96      9.98 o
  -5   2   8      441.33      397.26     11.52 o
  -4   2   8     2605.17     2638.02     45.93 o
  -3   2   8     2877.86     2925.06     47.39 o
  -2   2   8      920.06      840.76     17.13 o
  -1   2   8      994.80      974.04     50.18 o
   0   2   8     3500.55     3638.81     50.73 o
   1   2   8      446.33      437.76     13.41 o
   2   2   8      842.49      875.80     16.82 o
   3   2   8     1067.21     1172.96     25.06 o
   4   2   8      108.90      115.31     11.25 o
   5   2   8     1605.66     1800.33     33.02 o
   6   2   8      847.45      927.16     22.06 o
   7   2   8      382.41      417.68     14.07 o
   8   2   8     1002.21     1099.07     28.75 o
   9   2   8      332.39      334.68     14.98 o
  10   2   8      163.58      149.17     11.62 o
  11   2   8       71.21       52.43     10.96 o
 -15   3   8      272.10      274.30     15.19 o
 -14   3   8      379.57      396.15     17.85 o
 -13   3   8      113.35      107.72      8.31 o
 -12   3   8       17.60       27.87      6.06 o
 -11   3   8       21.38        7.46      3.94 o
 -10   3   8      144.69      146.85      9.52 o
  -9   3   8      331.74      334.44     27.25 o
  -8   3   8      141.57      141.66      8.48 o
  -7   3   8      274.83      257.74     12.80 o
  -6   3   8      486.87      465.95     16.82 o
  -5   3   8     2113.55     2150.03     38.89 o
  -4   3   8      596.70      611.05     16.01 o
  -3   3   8      144.24      131.15      6.55 o
  -2   3   8      355.03      344.44     14.28 o
  -1   3   8      177.80      166.57      6.12 o
   0   3   8       75.05       73.21      4.78 o
   1   3   8       17.25       16.77      6.92 o
   2   3   8       14.01       13.41      4.89 o
   3   3   8       74.91       82.11      7.02 o
   4   3   8       16.99       23.39      5.17 o
   5   3   8        8.30        0.51      5.17 o
   6   3   8       27.45       29.49      9.95 o
   7   3   8       31.46       30.64     10.38 o
   8   3   8       16.63        7.79      6.12 o
   9   3   8        2.99       -1.73      9.95 o
  10   3   8      218.12      213.07     16.87 o
  11   3   8      139.95      130.52     14.37 o
 -15   4   8        0.15       10.81      9.79 o
 -14   4   8        5.70       -1.82      5.62 o
 -13   4   8        0.09        0.43      7.27 o
 -12   4   8       12.21        6.13      6.86 o
 -11   4   8       16.45       10.21     10.38 o
 -10   4   8       74.04       66.51      8.24 o
  -9   4   8       11.46        7.05     14.28 o
  -8   4   8        6.93        7.56      5.55 o
  -7   4   8        8.88       10.05      6.40 o
  -6   4   8       38.88       26.65      7.63 o
  -5   4   8        0.04       -3.72     11.25 o
  -4   4   8       96.69      115.47      4.82 o
  -3   4   8       47.02       41.54      4.04 o
  -2   4   8       22.90       27.22      6.06 o
  -1   4   8       10.99       10.15      3.32 o
   0   4   8       13.76       11.25      5.19 o
   1   4   8        5.72        3.79      4.33 o
   2   4   8       55.72       58.27      6.49 o
   3   4   8      303.36      306.17     10.35 o
   4   4   8      113.61      129.64      8.24 o
   5   4   8        0.29       -3.92      7.79 o
   6   4   8      281.92      261.54     11.31 o
   7   4   8       40.67       32.93      6.40 o
   8   4   8       49.06       49.25      7.02 o
   9   4   8       45.49       53.32     11.68 o
  10   4   8        0.44       -1.46      8.73 o
  11   4   8        4.34       -6.79      9.73 o
 -15   5   8      143.06      151.41     25.96 o
 -14   5   8      226.19      233.58     16.01 o
 -13   5   8      124.02      128.77     16.01 o
 -12   5   8      208.77      197.02     12.55 o
 -11   5   8      681.44      738.37     24.11 o
 -10   5   8       62.38       71.94      9.54 o
  -9   5   8       46.13       39.07      8.24 o
  -8   5   8      360.77      367.78     14.91 o
  -7   5   8      326.74      329.04     34.61 o
  -6   5   8      279.14      257.43     12.67 o
  -5   5   8       74.59       82.13     11.25 o
  -4   5   8      467.77      437.82     13.29 o
  -3   5   8     3500.73     3811.17     75.27 o
  -2   5   8      650.48      660.55     13.42 o
  -1   5   8       31.34       25.40      6.49 o
   0   5   8       93.85       80.85      5.17 o
   1   5   8      182.47      180.16      6.73 o
   2   5   8       68.70       59.71      6.03 o
   3   5   8        1.25       -4.22      4.78 o
   4   5   8      292.06      273.76     11.21 o
   5   5   8      229.85      240.73     12.11 o
   6   5   8       31.37       12.93      5.79 o
   7   5   8        5.09        4.82      6.40 o
   8   5   8       46.39       35.91      8.65 o
   9   5   8        4.20       -7.27      7.27 o
  10   5   8       27.03       46.53     19.03 o
 -14   6   8        0.63        6.17      6.86 o
 -13   6   8       66.72       64.81     18.60 o
 -12   6   8       13.63       13.84      6.49 o
 -11   6   8      148.49      128.41      7.88 o
 -10   6   8      537.57      547.14     18.50 o
  -9   6   8      146.23      133.91      8.56 o
  -8   6   8       10.20        3.23      5.79 o
  -7   6   8      134.52      143.06     12.98 o
  -6   6   8     1381.33     1435.11     46.72 o
  -5   6   8      720.73      693.22     17.43 o
  -4   6   8      389.47      404.25     13.06 o
  -3   6   8      503.53      501.04     22.93 o
  -2   6   8      673.94      672.72     13.29 o
  -1   6   8     1912.74     2035.77     31.81 o
   0   6   8      425.16      416.27     15.14 o
   1   6   8      696.37      744.30     25.09 o
   2   6   8     1009.59     1062.20     30.71 o
   3   6   8      152.07      159.37      8.24 o
   4   6   8      436.17      414.78     13.67 o
   5   6   8      339.87      358.89     13.91 o
   6   6   8      433.22      499.99     17.74 o
   7   6   8      468.37      456.97     22.93 o
   8   6   8      150.60      124.73     10.69 o
   9   6   8      228.68      221.92     18.60 o
  10   6   8      106.65       99.51     12.00 o
 -14   7   8       66.79       47.51     13.57 o
 -13   7   8        4.86        0.43      4.33 o
 -12   7   8        0.35       -1.63      3.46 o
 -11   7   8        7.32        0.00      3.89 o
 -10   7   8      110.91       88.37     19.90 o
  -9   7   8       45.60       49.71      6.40 o
  -8   7   8       60.87       43.10      8.22 o
  -7   7   8      121.80      113.91     13.84 o
  -6   7   8       20.61       21.45     12.11 o
  -5   7   8      795.68      764.04     23.22 o
  -4   7   8      141.78      143.67     12.98 o
  -3   7   8       25.64       22.99      3.89 o
  -2   7   8      121.68      116.50      6.03 o
  -1   7   8        0.05        6.92      3.06 o
   0   7   8       56.57       45.46      4.28 o
   1   7   8       10.16        4.73      3.94 o
   2   7   8       57.90       53.11      5.60 o
   3   7   8        0.16        8.22      5.51 o
   4   7   8        1.47        0.92      6.49 o
   5   7   8       17.28        4.76      6.03 o
   6   7   8        4.44        1.30      6.73 o
   7   7   8       42.23       33.17     14.71 o
   8   7   8       26.00       16.75      6.65 o
   9   7   8       76.73       62.48      8.93 o
  10   7   8       34.06       49.66     12.80 o
 -14   8   8       94.63      102.69     17.02 o
 -13   8   8      160.37      140.39     16.87 o
 -12   8   8      302.18      313.38     14.71 o
 -11   8   8      123.36      125.06     20.76 o
 -10   8   8       45.86       51.10      7.34 o
  -9   8   8      441.23      463.36     34.61 o
  -8   8   8      481.73      490.35     15.38 o
  -7   8   8      559.23      557.39     17.36 o
  -6   8   8      392.01      414.59     24.22 o
  -5   8   8       31.70       45.75      6.40 o
  -4   8   8      387.32      412.89     16.44 o
  -3   8   8     1049.90     1110.66     22.64 o
  -2   8   8     1355.16     1471.74     29.02 o
  -1   8   8      237.20      263.19     10.81 o
   0   8   8       16.72       13.07      3.67 o
   1   8   8     1267.70     1344.27     27.65 o
   2   8   8      899.79      953.75     22.54 o
   3   8   8      376.66      372.46     13.06 o
   4   8   8      236.58      250.57     11.43 o
   5   8   8      237.41      248.87     11.82 o
   6   8   8      537.16      565.20     21.41 o
   7   8   8      250.66      225.51     19.90 o
   8   8   8      213.47      168.78     11.43 o
   9   8   8      138.59      142.88     13.09 o
 -13   9   8       18.16       12.75     11.20 o
 -12   9   8       15.89       14.94      6.49 o
 -11   9   8       23.71       16.57      4.71 o
 -10   9   8      522.83      535.67     20.76 o
  -9   9   8        0.15        1.63      5.17 o
  -8   9   8      149.33      159.29     22.49 o
  -7   9   8       96.71       84.34     16.87 o
  -6   9   8        7.20        6.92      6.06 o
  -5   9   8      125.22      128.21      8.50 o
  -4   9   8        4.75       -4.96      4.96 o
  -3   9   8      275.14      254.51      8.90 o
  -2   9   8       53.87       56.40      6.06 o
  -1   9   8       12.69       14.40      3.67 o
   0   9   8        7.33        5.19      5.19 o
   1   9   8       15.75        6.23      5.19 o
   2   9   8      232.93      192.93      9.52 o
   3   9   8        2.67        3.05      4.56 o
   4   9   8        0.01       -0.66      8.22 o
   5   9   8        6.73       13.27      6.06 o
   6   9   8        0.02        5.53      8.22 o
   7   9   8        0.33        7.79      7.79 o
   8   9   8        0.31       11.41      9.47 o
   9   9   8        1.37       25.38     12.38 o
 -12  10   8      132.12       98.79     15.13 o
 -11  10   8      169.87      173.13     14.28 o
 -10  10   8      216.78      211.61     19.03 o
  -9  10   8      209.71      182.42     14.28 o
  -8  10   8       51.36       58.78     15.57 o
  -7  10   8       81.06       83.96      8.73 o
  -6  10   8      572.32      548.11     19.46 o
  -5  10   8      126.98      138.62      9.12 o
  -4  10   8      306.19      335.71     51.91 o
  -3  10   8      453.86      485.66     28.55 o
  -2  10   8       96.90      100.59      6.68 o
  -1  10   8      876.85      887.23     46.72 o
   0  10   8      209.48      214.41      9.97 o
   1  10   8       46.61       50.62      5.40 o
   2  10   8      615.48      685.44     21.05 o
   3  10   8      563.11      630.37     20.77 o
   4  10   8      406.93      433.48     16.13 o
   5  10   8      130.73      131.98      8.78 o
   6  10   8      190.97      197.52     12.80 o
   7  10   8      274.66      273.12     19.90 o
   8  10   8      172.07      145.66     16.44 o
 -11  11   8       24.26       28.37     11.34 o
 -10  11   8        0.99        2.84     10.38 o
  -9  11   8      152.68      135.35     15.14 o
  -8  11   8      471.35      502.79     18.87 o
  -7  11   8      384.24      383.71     15.59 o
  -6  11   8      561.86      599.95     32.01 o
  -5  11   8      390.44      392.62     16.44 o
  -4  11   8      270.81      268.22      9.89 o
  -3  11   8      103.92       95.50      6.11 o
  -2  11   8        0.50        4.33     10.38 o
  -1  11   8      135.25      144.43      7.66 o
   0  11   8      240.45      228.25     33.31 o
   1  11   8        0.19        0.67      6.32 o
   2  11   8        0.60       -3.14     11.25 o
   3  11   8        6.55        6.30      8.26 o
   4  11   8       80.26       71.62      5.60 o
   5  11   8      114.92       99.94      8.64 o
   6  11   8       24.10       27.31      5.60 o
   7  11   8        5.01       -8.80     15.57 o
 -11  12   8       18.40       24.36     33.74 o
 -10  12   8        0.10       -0.96     12.11 o
  -9  12   8       30.42       19.83     12.55 o
  -8  12   8        1.84       11.49      6.40 o
  -7  12   8       19.03       33.09      8.50 o
  -6  12   8        3.28        2.87      6.40 o
  -5  12   8        1.78       -0.04     13.41 o
  -4  12   8       41.19       45.68      5.42 o
  -3  12   8       78.64       85.97      6.68 o
  -2  12   8       49.36       46.55      5.42 o
  -1  12   8        0.28        0.35      8.22 o
   0  12   8        0.12       -1.63      7.99 o
   1  12   8       44.85       38.67      9.08 o
   2  12   8        3.18        9.45      7.41 o
   3  12   8        0.04        4.44      8.22 o
   4  12   8        6.27       -1.47      8.22 o
   5  12   8       61.36       40.33      9.95 o
   6  12   8        6.91        0.00     10.38 o
  -9  13   8      133.80      104.62     12.69 o
  -8  13   8       76.34       96.20     13.84 o
  -7  13   8      131.49      137.57     15.57 o
  -6  13   8      171.09      150.97     22.06 o
  -5  13   8      337.33      334.12     16.01 o
  -4  13   8      252.38      279.96     11.34 o
  -3  13   8       68.33       88.43     11.25 o
  -2  13   8        9.43        3.17      6.06 o
  -1  13   8        3.25        5.16      8.22 o
   0  13   8        0.03        3.41      8.22 o
   1  13   8       68.24       64.40      9.36 o
   2  13   8       36.79        7.35      7.16 o
   3  13   8      113.10       85.90     11.04 o
   4  13   8       54.35       48.82     10.38 o
   5  13   8        0.02        8.65     10.38 o
  -8  14   8        9.53        1.19     14.34 o
  -7  14   8       22.04       22.69      8.11 o
  -6  14   8       55.80       52.78     13.41 o
  -5  14   8      357.32      400.87     26.82 o
  -4  14   8       61.33       57.22      5.64 o
  -3  14   8        5.36       11.52      5.49 o
  -2  14   8      109.88       92.67     17.74 o
  -1  14   8      110.99       98.68     19.47 o
   0  14   8       88.96       75.81     27.25 o
   1  14   8       79.24       62.59     10.51 o
   2  14   8       60.41       46.40     11.66 o
   3  14   8       41.36       23.07     10.06 o
   4  14   8       16.24        1.73     12.11 o
  -6  15   8        2.19        6.87      9.73 o
  -5  15   8        2.26        6.92      9.56 o
  -4  15   8        7.35        0.84     10.35 o
  -3  15   8       19.76       28.08     16.44 o
  -2  15   8        0.15        5.41     14.71 o
  -1  15   8        0.86       -2.13      9.52 o
   0  15   8        8.79       22.21     10.06 o
   1  15   8        0.20       22.49     17.30 o
 -15   1   9       75.06       77.79     20.33 o
 -14   1   9      236.96      239.55     16.87 o
 -13   1   9       36.74       30.45      5.79 o
 -12   1   9      152.99      129.33      8.50 o
 -11   1   9       18.72        7.27      4.32 o
 -10   1   9       46.52       40.83      5.51 o
  -9   1   9        2.69        7.85      3.67 o
  -8   1   9       11.09        5.44      4.15 o
  -7   1   9      600.41      611.57     30.28 o
  -6   1   9      215.34      192.91     13.41 o
  -5   1   9       84.59       63.27      5.17 o
  -4   1   9      502.23      504.58     12.53 o
  -3   1   9      645.22      626.81     16.01 o
  -2   1   9      322.44      314.65     12.11 o
  -1   1   9      548.29      558.91     14.68 o
   0   1   9      307.65      312.11     10.40 o
   1   1   9       73.78       69.04     11.68 o
   2   1   9      592.44      649.14     14.37 o
   3   1   9      356.39      400.23     12.67 o
   4   1   9      181.50      193.92      8.85 o
   5   1   9      429.57      457.23     14.07 o
   6   1   9      924.31     1002.33     25.25 o
   7   1   9      737.72      752.18     22.32 o
   8   1   9      191.36      175.11     11.68 o
   9   1   9      163.98      138.69     16.44 o
  10   1   9       60.90       57.51     10.69 o
 -15   2   9      372.56      485.75     25.98 o
 -14   2   9      416.74      482.45     19.94 o
 -13   2   9      135.56      140.01      9.97 o
 -12   2   9      101.87      108.52     11.25 o
 -11   2   9       62.04       71.98      5.89 o
 -10   2   9      281.28      316.02     10.69 o
  -9   2   9      608.89      625.58     13.23 o
  -8   2   9      288.03      288.39     14.28 o
  -7   2   9      391.34      399.82     13.84 o
  -6   2   9     1537.07     1632.46     29.71 o
  -5   2   9     2395.68     2490.16     48.83 o
  -4   2   9     1407.87     1442.59     26.61 o
  -3   2   9     1052.21     1101.92     22.02 o
  -2   2   9      514.71      530.08     13.75 o
  -1   2   9       15.42       19.91      4.78 o
   0   2   9       19.07       14.76      4.78 o
   1   2   9       48.63       55.86      5.17 o
   2   2   9      134.22      143.04      9.08 o
   3   2   9      267.15      271.78     10.08 o
   4   2   9        5.62       12.52      5.60 o
   5   2   9      125.31      111.93      9.95 o
   6   2   9      822.00      861.14     23.55 o
   7   2   9      105.68      107.60      8.85 o
   8   2   9        8.30       -2.18      7.63 o
   9   2   9        2.47       16.76      8.24 o
  10   2   9       38.35       13.19     10.08 o
 -15   3   9        3.91        7.14      8.50 o
 -14   3   9       29.54       30.31     16.44 o
 -13   3   9       53.62       52.99      6.01 o
 -12   3   9        0.00        1.26      1.69 o
 -11   3   9      115.54      106.35     10.20 o
 -10   3   9       93.82       77.25     17.30 o
  -9   3   9        5.53        2.46      6.26 o
  -8   3   9       75.93       65.34     10.38 o
  -7   3   9      144.40      134.93     10.69 o
  -6   3   9      425.81      434.10     17.43 o
  -5   3   9     1907.97     2005.63     39.00 o
  -4   3   9      151.45      145.26      9.52 o
  -3   3   9       12.88        2.42      4.32 o
  -2   3   9        0.41        1.21     10.38 o
  -1   3   9      214.34      203.66      8.31 o
   0   3   9       35.29       33.42      5.62 o
   1   3   9       14.01       16.09      4.56 o
   2   3   9       66.69       45.67      6.49 o
   3   3   9      116.41       88.73      7.34 o
   4   3   9      337.40      355.60     12.44 o
   5   3   9      651.16      639.18     19.55 o
   6   3   9       54.52       46.09      7.79 o
   7   3   9       48.88       35.66      9.52 o
   8   3   9       17.67       13.18      7.88 o
   9   3   9        0.52       -5.64      7.48 o
  10   3   9        0.27      -11.07     11.92 o
 -14   4   9      560.45      555.16     63.59 o
 -13   4   9      341.24      344.36     20.33 o
 -12   4   9       26.30       37.90      8.50 o
 -11   4   9      619.06      660.84     59.70 o
 -10   4   9      938.34      959.73     31.68 o
  -9   4   9      364.06      369.82     14.70 o
  -8   4   9      448.01      425.48     16.00 o
  -7   4   9      320.87      308.33     15.59 o
  -6   4   9     1681.93     1710.96     42.97 o
  -5   4   9     2966.53     3121.39     67.87 o
  -4   4   9     2101.36     2144.47     61.86 o
  -3   4   9     2940.57     3128.53     50.00 o
  -2   4   9      909.54      925.41     18.47 o
  -1   4   9       10.82        4.33      4.33 o
   0   4   9      361.68      347.04      9.79 o
   1   4   9      870.41      923.78     18.04 o
   2   4   9      458.53      518.08     14.13 o
   3   4   9       13.97        3.21      5.17 o
   4   4   9       49.34       30.18      8.65 o
   5   4   9      368.05      392.98     14.03 o
   6   4   9      316.41      304.39     13.84 o
   7   4   9      172.31      168.20     19.90 o
   8   4   9      276.72      276.65     14.90 o
   9   4   9       34.95       25.03      8.50 o
  10   4   9        8.73       15.17     12.00 o
 -14   5   9       42.57       35.17     10.75 o
 -13   5   9       12.14        1.19     14.71 o
 -12   5   9        0.99       -6.21      6.86 o
 -11   5   9       25.62       18.50      8.26 o
 -10   5   9        4.15        1.15      6.96 o
  -9   5   9       76.61       60.39      8.59 o
  -8   5   9      100.12       93.70     10.46 o
  -7   5   9      499.07      458.05     18.04 o
  -6   5   9        7.32        2.60      5.76 o
  -5   5   9      458.38      467.78     15.15 o
  -4   5   9      120.83       99.10      7.67 o
  -3   5   9      895.76      921.06     20.16 o
  -2   5   9       27.78       28.36      4.78 o
  -1   5   9      129.39      122.00      6.12 o
   0   5   9       24.39       26.55      6.06 o
   1   5   9       60.77       66.87      5.79 o
   2   5   9      141.23      127.46      7.88 o
   3   5   9       43.20       58.88      6.73 o
   4   5   9        2.37       -0.97      9.08 o
   5   5   9       19.56       11.25      6.73 o
   6   5   9      200.89      212.72     11.21 o
   7   5   9       62.47       53.36     10.38 o
   8   5   9        3.73        4.36      7.67 o
   9   5   9        0.21       -4.55      9.35 o
 -14   6   9      265.56      267.01     18.08 o
 -13   6   9      149.69      141.91     12.11 o
 -12   6   9      156.37      136.47     11.68 o
 -11   6   9       47.47       48.53      7.63 o
 -10   6   9      124.62      148.86     12.98 o
  -9   6   9      323.87      318.97     27.69 o
  -8   6   9      376.17      377.37     14.98 o
  -7   6   9      653.56      686.76     21.05 o
  -6   6   9      619.20      660.88     18.92 o
  -5   6   9      594.37      630.53     18.70 o
  -4   6   9     1465.01     1539.05     34.51 o
  -3   6   9     2140.04     2215.51     41.60 o
  -2   6   9      476.26      487.19     12.05 o
  -1   6   9        3.15        0.33      3.94 o
   0   6   9      350.70      350.94     11.25 o
   1   6   9      505.46      510.76     13.14 o
   2   6   9       96.41       89.35     11.25 o
   3   6   9        9.57       16.94      9.52 o
   4   6   9       11.81       16.18      6.03 o
   5   6   9      156.93      171.36     16.87 o
   6   6   9      464.18      510.22     17.71 o
   7   6   9       42.84       32.78      7.02 o
   8   6   9       81.15       80.21     12.98 o
   9   6   9       84.73       86.00     12.55 o
 -13   7   9       15.84        5.42      6.11 o
 -12   7   9        4.89       10.67      9.52 o
 -11   7   9      185.03      182.39     11.58 o
 -10   7   9       58.45       49.14      7.35 o
  -9   7   9       21.72        4.37      6.03 o
  -8   7   9       30.19       21.42      6.40 o
  -7   7   9       10.13       -4.51      5.79 o
  -6   7   9      478.00      504.18     17.85 o
  -5   7   9      683.76      703.59     20.78 o
  -4   7   9      678.36      648.97     19.50 o
  -3   7   9        1.44       -7.61      7.79 o
  -2   7   9       55.89       50.91      4.28 o
  -1   7   9      590.80      580.53     13.46 o
   0   7   9       65.92       69.56      5.62 o
   1   7   9       30.07       31.70      5.40 o
   2   7   9       83.32       80.27      7.88 o
   3   7   9      219.12      245.27     11.21 o
   4   7   9      163.66      174.01     10.35 o
   5   7   9      524.24      579.78     20.08 o
   6   7   9      880.70      921.78     29.42 o
   7   7   9      161.76      143.68     16.44 o
   8   7   9      146.44      137.48     24.22 o
   9   7   9      140.55      149.42     32.88 o
 -13   8   9        1.77        3.67     19.90 o
 -12   8   9        3.19        1.10      6.01 o
 -11   8   9        7.31       11.02      7.02 o
 -10   8   9      206.10      191.89     24.66 o
  -9   8   9       10.08       -1.61      6.23 o
  -8   8   9      232.17      213.39     12.98 o
  -7   8   9       24.82       24.74      7.48 o
  -6   8   9        4.13       11.61      9.52 o
  -5   8   9       48.97       37.82      9.52 o
  -4   8   9      127.51      136.70      9.56 o
  -3   8   9      127.51      125.54      6.40 o
  -2   8   9        2.11       -2.31      3.52 o
  -1   8   9       41.99       32.22      7.35 o
   0   8   9       18.15       22.75      4.28 o
   1   8   9       83.41       80.50     16.44 o
   2   8   9       79.77       73.45      7.63 o
   3   8   9        3.15       -1.36      6.23 o
   4   8   9       35.06       31.40      7.20 o
   5   8   9        6.02        4.37      6.40 o
   6   8   9       54.22       59.09     16.01 o
   7   8   9       63.79       63.24      9.52 o
   8   8   9        0.17       20.02     10.69 o
 -12   9   9       13.75        7.35      5.49 o
 -11   9   9       20.39        9.41      8.22 o
 -10   9   9        2.67        3.55      6.03 o
  -9   9   9       25.24       26.68      7.35 o
  -8   9   9       59.55       66.54      8.24 o
  -7   9   9       77.84       73.93      8.24 o
  -6   9   9      187.58      197.63     11.82 o
  -5   9   9       80.15       89.46      9.47 o
  -4   9   9      349.69      379.64     24.66 o
  -3   9   9      400.82      432.34     13.06 o
  -2   9   9      347.61      386.91     12.44 o
  -1   9   9      496.66      535.48     21.63 o
   0   9   9      182.30      200.41      8.50 o
   1   9   9      191.84      185.34      9.35 o
   2   9   9      227.91      235.59     29.85 o
   3   9   9      360.74      404.40     15.38 o
   4   9   9      255.47      264.25     18.17 o
   5   9   9       59.62       64.14     10.81 o
   6   9   9      223.29      200.06     13.06 o
   7   9   9      337.83      331.02     18.85 o
 -12  10   9       20.36       27.89     14.85 o
 -11  10   9        8.03      -20.76     20.76 o
 -10  10   9      124.59       97.77     10.40 o
  -9  10   9      462.75      485.07     20.13 o
  -8  10   9      216.27      220.40     14.03 o
  -7  10   9       53.30       51.91      8.24 o
  -6  10   9      312.42      326.31     16.01 o
  -5  10   9      608.05      594.70     21.63 o
  -4  10   9      170.07      162.45     10.81 o
  -3  10   9      124.51      135.77      7.81 o
  -2  10   9      248.75      241.77     10.06 o
  -1  10   9       42.97       32.39      4.89 o
   0  10   9      158.53      168.56      9.12 o
   1  10   9      517.95      552.43     27.69 o
   2  10   9      272.30      340.44     14.03 o
   3  10   9      255.36      274.57     13.29 o
   4  10   9      142.11      144.80     12.11 o
   5  10   9       51.02       51.07     11.25 o
   6  10   9      118.76      127.79     12.96 o
   7  10   9       41.17       44.79      8.48 o
 -11  11   9       18.39       16.82     12.55 o
 -10  11   9       14.67       15.57      7.95 o
  -9  11   9        3.40        9.52      6.73 o
  -8  11   9        3.18        8.95      7.02 o
  -7  11   9      205.63      191.24     12.19 o
  -6  11   9       62.88       53.34      7.88 o
  -5  11   9        0.18        0.99      8.22 o
  -4  11   9      104.15      110.69      9.56 o
  -3  11   9      103.32       83.43     14.28 o
  -2  11   9       26.68       18.26     12.11 o
  -1  11   9        1.45       -2.09      6.06 o
   0  11   9       24.45       20.51      9.95 o
   1  11   9       69.20       55.63     16.87 o
   2  11   9        4.42        1.87      4.71 o
   3  11   9        4.27        7.79      4.77 o
   4  11   9        3.39       -2.60      5.60 o
   5  11   9       62.43       42.30      9.95 o
   6  11   9       49.37       50.03     18.60 o
 -10  12   9      258.11      212.55     15.90 o
  -9  12   9      175.93      159.55     12.26 o
  -8  12   9      123.93      126.88     16.01 o
  -7  12   9      122.25      104.92     10.35 o
  -6  12   9      487.28      531.92     30.71 o
  -5  12   9     1197.79     1327.82     41.60 o
  -4  12   9      481.85      511.26     20.37 o
  -3  12   9      111.68      121.54     14.71 o
  -2  12   9      168.89      167.17      9.52 o
  -1  12   9      278.10      271.87     14.72 o
   0  12   9      119.47      128.01     11.04 o
   1  12   9       16.51       30.75     29.42 o
   2  12   9      311.23      334.19     52.34 o
   3  12   9      455.61      482.03     25.52 o
   4  12   9       80.09       66.62     12.98 o
   5  12   9      110.07       96.03     14.71 o
  -8  13   9       98.22       86.13     10.96 o
  -7  13   9       30.59        0.93     10.38 o
  -6  13   9       36.45       17.80     14.71 o
  -5  13   9       11.58       10.17     12.55 o
  -4  13   9       35.14       25.28      7.99 o
  -3  13   9      125.27      110.53     12.11 o
  -2  13   9        3.45       -1.23      9.52 o
  -1  13   9       81.07       78.17     11.68 o
   0  13   9      202.08      197.85     22.06 o
   1  13   9       20.18       32.44      8.81 o
   2  13   9       11.66       15.53     10.38 o
   3  13   9        3.13       -5.19     10.38 o
  -6  14   9       80.73       79.76     11.64 o
  -5  14   9      179.30      173.48     17.43 o
  -4  14   9      202.80      207.08     18.60 o
  -3  14   9      123.01      127.80     13.75 o
  -2  14   9       76.50       54.88     25.52 o
  -1  14   9       99.47       90.17     11.87 o
   0  14   9      128.71       89.23     11.75 o
   1  14   9       13.83       19.68     10.67 o
 -14   0  10      185.80      189.47     19.90 o
 -13   0  10       25.50       28.55     10.38 o
 -12   0  10       89.18       94.30     11.25 o
 -11   0  10      164.23      186.01     13.84 o
 -10   0  10       76.54       77.00      9.52 o
  -9   0  10      368.60      343.47     17.30 o
  -8   0  10      190.25      192.93     12.11 o
  -7   0  10      781.16      786.44     27.69 o
  -6   0  10     1031.70     1118.67     35.47 o
  -5   0  10      493.25      456.81     18.17 o
  -4   0  10     1168.69     1251.90     37.20 o
  -3   0  10      112.11      109.01      9.52 o
  -2   0  10      267.13      248.30     12.98 o
  -1   0  10      169.46      145.35     12.11 o
   0   0  10       23.35       19.90      7.79 o
   1   0  10      402.69      432.59     18.17 o
   2   0  10       49.72       56.24      9.52 o
   3   0  10      260.12      287.24     19.03 o
   4   0  10      117.97      116.80     12.11 o
   5   0  10       18.54        0.00      8.65 o
   6   0  10      426.98      458.54     25.09 o
   7   0  10        2.80        9.52     10.38 o
   8   0  10      180.43      211.97     19.03 o
   9   0  10       13.74        3.46     14.71 o
 -14   1  10       45.14       41.01     14.71 o
 -13   1  10       13.56       10.20      5.60 o
 -12   1  10       26.38       21.29      5.76 o
 -11   1  10       97.24       80.50      6.73 o
 -10   1  10       16.98       16.44      4.33 o
  -9   1  10       63.96       54.74     11.25 o
  -8   1  10      360.66      355.70     10.22 o
  -7   1  10      147.08      118.51      6.26 o
  -6   1  10       50.09       42.40     10.81 o
  -5   1  10        4.42       -2.16      5.62 o
  -4   1  10       54.36       50.17      9.52 o
  -3   1  10      622.03      644.11     17.36 o
  -2   1  10      249.20      258.83     10.40 o
  -1   1  10       70.20       72.20      6.40 o
   0   1  10       71.66       72.35      7.35 o
   1   1  10      145.01      152.02     10.38 o
   2   1  10      269.02      271.49     11.25 o
   3   1  10      428.88      480.58     14.98 o
   4   1  10      197.95      202.14     12.11 o
   5   1  10        0.55       -5.28      5.79 o
   6   1  10      134.54      131.36      8.85 o
   7   1  10      163.99      139.09     10.81 o
   8   1  10       26.34       22.91     12.98 o
   9   1  10       15.33        0.48     10.81 o
 -14   2  10      174.77      160.05     15.98 o
 -13   2  10       24.39       25.12      9.95 o
 -12   2  10       32.09       24.91      3.99 o
 -11   2  10      300.67      299.12      8.34 o
 -10   2  10      477.69      481.63     20.13 o
  -9   2  10      131.92      145.60     10.56 o
  -8   2  10       34.88       34.42      3.46 o
  -7   2  10        3.08        0.87      4.33 o
  -6   2  10      226.94      228.25     10.35 o
  -5   2  10      239.65      251.82      9.47 o
  -4   2  10       60.16       57.10      5.40 o
  -3   2  10        4.11        2.10      4.15 o
  -2   2  10      141.48      159.53     11.68 o
  -1   2  10       87.66       83.33      6.03 o
   0   2  10      118.39      112.10      7.27 o
   1   2  10        5.69        5.33      5.60 o
   2   2  10      111.19      103.35      7.02 o
   3   2  10       27.43       11.02      6.92 o
   4   2  10       19.05       16.44      5.79 o
   5   2  10       21.72       16.73      6.40 o
   6   2  10      218.32      191.21     11.64 o
   7   2  10        0.77        2.60      7.95 o
   8   2  10        3.27        0.81      8.73 o
   9   2  10       97.82       69.47     12.96 o
 -14   3  10      139.19      115.28     23.36 o
 -13   3  10       21.61       22.38      9.12 o
 -12   3  10       39.57       30.03     10.38 o
 -11   3  10      256.42      288.60     16.53 o
 -10   3  10      220.24      244.56     14.91 o
  -9   3  10      237.28      258.76     13.44 o
  -8   3  10      235.58      232.50     26.39 o
  -7   3  10      566.59      566.40     21.92 o
  -6   3  10      900.31      979.12     64.02 o
  -5   3  10      726.33      752.52     52.34 o
  -4   3  10     1436.19     1505.17     30.57 o
  -3   3  10     1214.66     1303.66     27.83 o
  -2   3  10      306.62      286.84     19.90 o
  -1   3  10      453.77      440.87     14.28 o
   0   3  10     1162.12     1222.15     25.97 o
   1   3  10      754.38      834.40     19.26 o
   2   3  10      946.55     1065.88     22.89 o
   3   3  10      435.67      475.84     18.60 o
   4   3  10      201.66      228.12     10.96 o
   5   3  10     1330.02     1438.25     35.78 o
   6   3  10      709.89      729.00     25.12 o
   7   3  10      232.56      234.92     13.91 o
   8   3  10      165.58      159.59     13.06 o
   9   3  10       17.92       10.45     11.83 o
 -14   4  10        6.28       -4.18     10.56 o
 -13   4  10        0.84       -8.56      8.56 o
 -12   4  10        1.38       -7.88      7.88 o
 -11   4  10       35.87       18.23      9.05 o
 -10   4  10        0.05       -0.45      7.66 o
  -9   4  10        1.67       -2.77      7.16 o
  -8   4  10        9.51       -0.42      9.12 o
  -7   4  10       25.97       33.75     23.79 o
  -6   4  10       25.74       31.58     17.74 o
  -5   4  10      369.72      372.41     17.30 o
  -4   4  10       19.80       15.78      3.78 o
  -3   4  10        7.67        8.48      4.32 o
  -2   4  10        7.91        0.22      3.94 o
  -1   4  10       30.26       25.68      4.96 o
   0   4  10        6.11        2.76      4.78 o
   1   4  10      540.34      577.22     19.47 o
   2   4  10       23.36       12.03      6.03 o
   3   4  10      208.73      216.68     20.33 o
   4   4  10       55.34       52.65      7.27 o
   5   4  10        5.42        4.74      9.52 o
   6   4  10        0.23        0.83      7.27 o
   7   4  10      127.18      125.17     10.96 o
   8   4  10       20.21       20.49      9.47 o
 -14   5  10      136.15      104.73     14.98 o
 -13   5  10       51.22       40.24     14.28 o
 -12   5  10        1.92       -9.05      9.05 o
 -11   5  10       15.54       20.53     12.98 o
 -10   5  10       49.08       52.00      9.52 o
  -9   5  10      142.60      129.94     11.53 o
  -8   5  10      253.81      232.31     14.68 o
  -7   5  10       17.25       13.27      9.08 o
  -6   5  10     1099.42     1159.67     35.90 o
  -5   5  10     2593.32     2791.01     89.55 o
  -4   5  10      455.29      453.89     13.35 o
  -3   5  10      596.58      582.94     15.26 o
  -2   5  10      401.97      383.02     16.44 o
  -1   5  10      159.02      167.34      7.79 o
   0   5  10      930.80      960.03     21.39 o
   1   5  10      788.94      833.48     21.20 o
   2   5  10      244.37      259.63     14.71 o
   3   5  10      343.87      403.75     15.87 o
   4   5  10      628.08      627.79     22.27 o
   5   5  10      919.42      914.71     27.96 o
   6   5  10      708.26      775.48     25.57 o
   7   5  10      209.23      207.11     13.75 o
   8   5  10      165.86      164.82     14.98 o
 -13   6  10       64.18       63.33      9.35 o
 -12   6  10      175.14      164.89     12.53 o
 -11   6  10      226.75      221.87     13.72 o
 -10   6  10      136.76      136.39     11.01 o
  -9   6  10      243.46      237.18     12.67 o
  -8   6  10      344.21      347.80     16.62 o
  -7   6  10       79.00       60.59      9.95 o
  -6   6  10       47.90       46.40      7.48 o
  -5   6  10      183.96      174.37     11.01 o
  -4   6  10       13.51       19.36      6.68 o
  -3   6  10       20.26       28.67      4.45 o
  -2   6  10       15.60       14.26      8.22 o
  -1   6  10       33.28       27.20      4.56 o
   0   6  10       49.69       46.76      5.62 o
   1   6  10      433.10      394.96     12.24 o
   2   6  10      220.20      196.61     14.71 o
   3   6  10       21.39       16.73     19.47 o
   4   6  10        1.74        9.95      6.73 o
   5   6  10       75.86       78.59      9.18 o
   6   6  10      164.63      163.11     11.01 o
   7   6  10       31.38       47.21     10.69 o
   8   6  10       24.38       24.84     10.35 o
 -13   7  10        4.12       -6.30     10.81 o
 -12   7  10        2.49        4.36      7.27 o
 -11   7  10        0.37        9.95      8.56 o
 -10   7  10       19.81        9.40      7.02 o
  -9   7  10      105.09       86.08      9.56 o
  -8   7  10       89.06       84.54      9.73 o
  -7   7  10      100.43       90.00      9.35 o
  -6   7  10       40.86       30.96     13.84 o
  -5   7  10       55.19       42.56      7.27 o
  -4   7  10       99.63       88.84      9.12 o
  -3   7  10      213.08      211.68     13.84 o
  -2   7  10        5.12       12.55      3.67 o
  -1   7  10        3.23        6.59      4.33 o
   0   7  10        0.50        6.33      5.62 o
   1   7  10       68.44       57.51      8.65 o
   2   7  10      495.50      508.72     18.04 o
   3   7  10      181.29      199.63     11.62 o
   4   7  10       36.87       37.17      8.11 o
   5   7  10      241.89      255.50     14.53 o
   6   7  10      215.67      209.44     13.67 o
   7   7  10       73.22       78.12     10.96 o
 -12   8  10       91.75       69.81     11.68 o
 -11   8  10      100.81      100.31     14.28 o
 -10   8  10      537.64      610.60     31.58 o
  -9   8  10      514.63      512.60     20.78 o
  -8   8  10      261.81      226.87     13.42 o
  -7   8  10       77.99       79.58     12.55 o
  -6   8  10      128.80      134.41     11.21 o
  -5   8  10      229.72      236.19     12.67 o
  -4   8  10       10.71        8.54      7.27 o
  -3   8  10        1.90       -5.11      5.11 o
  -2   8  10        3.58        9.35      4.78 o
  -1   8  10      109.14      111.81     15.14 o
   0   8  10      411.09      423.51     12.85 o
   1   8  10       89.90       75.46      7.02 o
   2   8  10       81.90       82.00      7.48 o
   3   8  10       58.52       46.37     10.81 o
   4   8  10        9.46       11.90      6.68 o
   5   8  10        7.77       12.78      7.34 o
   6   8  10       42.28       39.28      8.93 o
   7   8  10       28.42       21.17     17.30 o
 -11   9  10       19.08       11.52     22.49 o
 -10   9  10       32.42       25.19     14.28 o
  -9   9  10      103.09       98.14     10.08 o
  -8   9  10       26.58       26.58      8.85 o
  -7   9  10        0.09       -1.69      9.08 o
  -6   9  10       27.85       17.72      9.52 o
  -5   9  10       96.80       63.52      9.97 o
  -4   9  10      252.58      226.50     12.05 o
  -3   9  10       94.90       83.97     11.25 o
  -2   9  10       80.84       68.65      5.76 o
  -1   9  10      117.18      106.57      7.48 o
   0   9  10       38.23       33.49      5.79 o
   1   9  10       28.71       13.34      5.60 o
   2   9  10        9.25        7.09      5.76 o
   3   9  10       12.65       12.91     12.55 o
   4   9  10       74.58       68.48      8.73 o
   5   9  10        6.90        3.86      7.88 o
   6   9  10       23.44       22.22     10.59 o
 -11  10  10       81.91       60.45     24.66 o
 -10  10  10       17.77       17.24      7.88 o
  -9  10  10       55.59       40.35     18.60 o
  -8  10  10       90.28       83.55     11.01 o
  -7  10  10       19.10       19.97      9.08 o
  -6  10  10      102.68       93.55     10.35 o
  -5  10  10      126.66      155.33     11.58 o
  -4  10  10       23.85       24.00      7.46 o
  -3  10  10        0.12       -1.98      6.49 o
  -2  10  10        0.19        5.34     11.25 o
  -1  10  10        3.41       -4.78      4.78 o
   0  10  10       31.07       27.11      5.76 o
   1  10  10        1.04       -7.45     12.11 o
   2  10  10       19.78       22.81      6.65 o
   3  10  10        0.06       -6.11      6.11 o
   4  10  10        3.07       -1.12      5.60 o
   5  10  10        4.93       23.70     11.25 o
 -10  11  10       95.52       55.37     11.75 o
  -9  11  10       12.84       12.51      7.88 o
  -8  11  10       72.04      100.66     29.42 o
  -7  11  10       86.89       95.00     11.31 o
  -6  11  10       47.34       50.23      9.12 o
  -5  11  10      200.03      170.68     12.96 o
  -4  11  10      264.07      280.46     25.52 o
  -3  11  10      128.63      136.43      8.65 o
  -2  11  10       50.75       54.19      7.10 o
  -1  11  10      422.53      423.93     14.62 o
   0  11  10      444.03      451.79     41.10 o
   1  11  10       18.86       18.67      7.04 o
   2  11  10      127.62      118.10     11.68 o
   3  11  10      290.59      302.36     20.76 o
   4  11  10       89.85       49.31     19.90 o
  -8  12  10       68.52       65.79     10.08 o
  -7  12  10       28.39       14.34     21.63 o
  -6  12  10        2.49        5.16      8.24 o
  -5  12  10       92.22       71.90     12.98 o
  -4  12  10       38.39       37.32      7.99 o
  -3  12  10       18.90        5.77      4.13 o
  -2  12  10       34.43       32.55      6.50 o
  -1  12  10       75.59       69.74      9.64 o
   0  12  10       61.20       36.87     15.57 o
   1  12  10        4.71       -1.15     10.81 o
   2  12  10        0.05       -5.37      8.86 o
   3  12  10        3.85      -12.98     12.98 o
  -6  13  10      138.36      118.39     13.29 o
  -5  13  10      347.79      404.70     23.77 o
  -4  13  10      133.40      176.37     27.25 o
  -3  13  10      126.36       94.63     16.87 o
  -2  13  10      173.48      173.24     16.48 o
  -1  13  10      174.83      186.25     14.62 o
   0  13  10      388.49      398.74     23.79 o
   1  13  10      195.81      178.19     17.45 o
 -14   1  11       72.01       72.88     16.82 o
 -13   1  11       73.55       78.59     11.68 o
 -12   1  11      244.24      232.45     11.01 o
 -11   1  11      524.86      553.36     29.85 o
 -10   1  11      508.15      536.78     27.25 o
  -9   1  11      849.15      933.52     21.39 o
  -8   1  11     1304.26     1398.72     26.31 o
  -7   1  11     1794.39     1891.97     38.41 o
  -6   1  11      895.08      936.12     28.55 o
  -5   1  11      375.08      390.36     13.42 o
  -4   1  11      113.81      130.12      8.24 o
  -3   1  11       10.71        6.87      4.78 o
  -2   1  11      263.03      261.85     10.96 o
  -1   1  11      612.78      661.11     18.94 o
   0   1  11      123.92      120.16      9.95 o
   1   1  11       26.76       30.77      6.12 o
   2   1  11      256.85      245.82     11.62 o
   3   1  11      794.31      835.09     26.90 o
   4   1  11      413.86      423.08     16.00 o
   5   1  11      115.21      109.07     10.59 o
   6   1  11      115.92       91.94     10.35 o
   7   1  11       25.55       39.32     10.81 o
   8   1  11       13.64        4.78     12.45 o
 -13   2  11       31.27       16.49     17.74 o
 -12   2  11       80.80       66.75      9.12 o
 -11   2  11       12.62        8.27      7.25 o
 -10   2  11        8.03       12.14      9.28 o
  -9   2  11       40.71       47.65      9.08 o
  -8   2  11      213.27      214.61     13.09 o
  -7   2  11       58.48       54.22      3.94 o
  -6   2  11       92.16       87.30      6.86 o
  -5   2  11      351.20      328.31     11.92 o
  -4   2  11       34.16       34.02      6.06 o
  -3   2  11      379.12      399.96     13.42 o
  -2   2  11        5.85        3.10      6.06 o
  -1   2  11       28.12       27.05      5.60 o
   0   2  11      346.66      349.03     13.06 o
   1   2  11      650.11      667.14     19.71 o
   2   2  11      625.92      671.48     27.25 o
   3   2  11      205.36      220.84     10.96 o
   4   2  11      334.53      353.05     14.64 o
   5   2  11      110.60      107.39     13.84 o
   6   2  11       35.67       13.44      9.73 o
   7   2  11       22.02       25.77      9.73 o
 -13   3  11        5.61        1.65     10.08 o
 -12   3  11       11.50       17.22      9.54 o
 -11   3  11      197.75      154.66     41.10 o
 -10   3  11      450.14      451.96     20.47 o
  -9   3  11      496.95      516.18     21.00 o
  -8   3  11       94.97       84.88     14.71 o
  -7   3  11       43.75       65.18     10.08 o
  -6   3  11      921.20      986.41     19.78 o
  -5   3  11      986.81     1048.19     25.99 o
  -4   3  11       23.93       20.21      5.11 o
  -3   3  11       55.81       43.03      5.76 o
  -2   3  11      198.10      186.90      8.93 o
  -1   3  11      110.96      111.92      7.48 o
   0   3  11      397.27      398.42     13.91 o
   1   3  11      252.16      262.84     11.43 o
   2   3  11       15.06       23.62      7.79 o
   3   3  11      163.85      182.84     10.35 o
   4   3  11      156.39      144.12     10.08 o
   5   3  11       44.62       50.06      9.75 o
   6   3  11        2.68       12.23      9.08 o
   7   3  11        3.13       -0.79      9.97 o
 -13   4  11      103.64       84.10     13.72 o
 -12   4  11       15.97        5.45     16.01 o
 -11   4  11       18.91       12.43     10.58 o
 -10   4  11       27.04       35.57      8.76 o
  -9   4  11       28.74       30.88     13.41 o
  -8   4  11       17.24       -7.27      8.24 o
  -7   4  11        8.75        0.96     10.81 o
  -6   4  11      103.74       95.31     10.40 o
  -5   4  11       89.62       89.08     16.44 o
  -4   4  11      214.37      213.72      9.28 o
  -3   4  11      490.56      493.66     19.03 o
  -2   4  11       71.76       65.96     10.38 o
  -1   4  11       61.48       47.09      6.65 o
   0   4  11      619.86      655.97     19.32 o
   1   4  11      349.59      392.30     13.14 o
   2   4  11      159.35      170.48     10.59 o
   3   4  11      531.91      547.14     19.46 o
   4   4  11      450.42      478.53     25.52 o
   5   4  11      347.10      340.93     16.13 o
   6   4  11      258.61      255.86     28.55 o
   7   4  11       56.05       30.96     12.98 o
 -13   5  11        4.97        0.73     15.57 o
 -12   5  11      146.47      134.38     36.34 o
 -11   5  11       93.63       94.12     16.87 o
 -10   5  11        3.25       12.18      9.49 o
  -9   5  11        1.98       -3.61      9.08 o
  -8   5  11      183.56      157.19     15.52 o
  -7   5  11        8.74       15.57      7.34 o
  -6   5  11        4.22        1.86      7.34 o
  -5   5  11       61.35       53.37      9.12 o
  -4   5  11       34.29       39.88      4.56 o
  -3   5  11       69.88       74.97      6.40 o
  -2   5  11       19.47       21.86      5.23 o
  -1   5  11      190.99      187.21     12.55 o
   0   5  11      435.88      414.28     15.57 o
   1   5  11       99.19      107.51      7.02 o
   2   5  11        2.83        0.87      6.23 o
   3   5  11       38.16       23.03      7.67 o
   4   5  11      158.06      129.83     10.96 o
   5   5  11        1.20       11.25      8.65 o
   6   5  11        7.48       -3.46      9.18 o
   7   5  11       21.04       21.34     10.96 o
 -12   6  11       20.78       18.68     10.38 o
 -11   6  11        8.74       -1.73      8.56 o
 -10   6  11        0.00       -7.95      7.95 o
  -9   6  11        6.98       -6.69      7.67 o
  -8   6  11       38.54       30.14      9.47 o
  -7   6  11       11.93       36.78      9.95 o
  -6   6  11        5.69        7.82      7.48 o
  -5   6  11        2.92       -7.27      7.27 o
  -4   6  11      138.58      147.14     10.38 o
  -3   6  11      141.78      149.28      8.31 o
  -2   6  11       29.89       37.11      9.95 o
  -1   6  11      134.25      129.47      8.31 o
   0   6  11       11.51       14.94      5.79 o
   1   6  11       24.19       21.92      5.40 o
   2   6  11      461.00      502.11     19.21 o
   3   6  11      118.84      101.85      9.12 o
   4   6  11       23.67       25.06      7.67 o
   5   6  11       99.88       93.87     13.84 o
   6   6  11       18.21        5.77     17.30 o
 -12   7  11      342.18      345.01     20.16 o
 -11   7  11      119.69      107.48     11.43 o
 -10   7  11      204.31      183.76     13.14 o
  -9   7  11      495.32      504.00     28.55 o
  -8   7  11      780.61      803.75     31.04 o
  -7   7  11      531.50      553.51     25.06 o
  -6   7  11      259.84      294.81     14.53 o
  -5   7  11      275.68      295.61     16.44 o
  -4   7  11      165.48      170.74     11.58 o
  -3   7  11       26.24       37.20     12.55 o
  -2   7  11      175.17      193.15     11.68 o
  -1   7  11      839.79      924.63     22.64 o
   0   7  11      500.93      581.26     17.00 o
   1   7  11      247.57      262.04     11.82 o
   2   7  11      152.55      157.75     22.06 o
   3   7  11      215.50      221.24     24.66 o
   4   7  11      405.67      442.98     22.06 o
   5   7  11       55.86       45.48      9.97 o
   6   7  11        2.81       -4.45     10.19 o
 -11   8  11       84.53       56.18     10.69 o
 -10   8  11       87.91       94.77     11.82 o
  -9   8  11      159.41      135.99     15.57 o
  -8   8  11       47.14       55.27      9.75 o
  -7   8  11       16.44        9.95      7.95 o
  -6   8  11        1.76       -4.23      8.11 o
  -5   8  11        2.30        3.56      8.22 o
  -4   8  11      103.92      104.12     20.76 o
  -3   8  11        1.54        1.65     10.81 o
  -2   8  11        3.99       -2.52      6.86 o
  -1   8  11        2.35        4.15      4.56 o
   0   8  11      219.87      223.74     10.08 o
   1   8  11      300.91      296.04     15.14 o
   2   8  11       27.47       24.57      7.20 o
   3   8  11        0.08        2.26      7.67 o
   4   8  11        4.36        6.49     10.81 o
   5   8  11        5.72        9.70      8.85 o
 -10   9  11      224.34      217.64     28.98 o
  -9   9  11      440.48      430.12     19.68 o
  -8   9  11      933.42      937.26     51.91 o
  -7   9  11      812.71      862.94     41.10 o
  -6   9  11      413.78      427.01     21.00 o
  -5   9  11      188.30      161.65     12.67 o
  -4   9  11      215.67      184.89     18.60 o
  -3   9  11      121.98       90.59      8.85 o
  -2   9  11       95.12       90.64     25.09 o
  -1   9  11      294.14      292.57     12.89 o
   0   9  11      181.01      187.74     10.35 o
   1   9  11      154.81      161.64     10.59 o
   2   9  11      139.55      128.44     10.69 o
   3   9  11      266.82      246.27     14.90 o
   4   9  11      348.38      355.77     21.40 o
  -9  10  11       12.95        1.12     10.81 o
  -8  10  11        6.14        4.21      9.12 o
  -7  10  11        2.27       -5.19      8.11 o
  -6  10  11        1.04       17.03      8.85 o
  -5  10  11        3.35       -3.11     10.38 o
  -4  10  11        1.23       -2.42      8.73 o
  -3  10  11       96.72       91.87      9.35 o
  -2  10  11       37.47       29.53      5.40 o
  -1  10  11        1.22       -4.56      4.56 o
   0  10  11       22.83       32.88      9.52 o
   1  10  11        9.37        9.16      7.27 o
   2  10  11       14.89        0.32      7.27 o
   3  10  11      127.28      129.36     15.57 o
  -8  11  11       47.19       32.30     10.08 o
  -7  11  11      103.42       97.73     11.92 o
  -6  11  11      238.89      228.29     15.16 o
  -5  11  11      220.21      223.88     14.88 o
  -4  11  11        1.32       -2.11      9.08 o
  -3  11  11       19.49       25.33     16.01 o
  -2  11  11       27.05       22.56     12.98 o
  -1  11  11       10.72       11.25      9.01 o
   0  11  11      103.88      112.05     15.57 o
   1  11  11       88.78      100.11     12.98 o
   2  11  11       24.29       27.69     13.84 o
  -6  12  11        6.00        5.15     21.20 o
  -5  12  11        0.44       -1.20     10.19 o
  -4  12  11       11.77       10.58     12.19 o
  -3  12  11       33.36       25.53     13.75 o
  -2  12  11        9.15      -11.27     11.31 o
  -1  12  11       29.41       39.99     16.87 o
   0  12  11      131.90      138.69     25.09 o
 -13   0  12       35.89       47.58     22.49 o
 -12   0  12       90.75       80.46     10.38 o
 -11   0  12      363.90      377.22     19.03 o
 -10   0  12      207.68      227.54     12.98 o
  -9   0  12      842.29      917.95     31.15 o
  -8   0  12     1443.49     1649.02     44.12 o
  -7   0  12      501.23      519.97     23.36 o
  -6   0  12      333.04      373.75     20.76 o
  -5   0  12        6.80       12.98      8.65 o
  -4   0  12        6.45        0.00      6.92 o
  -3   0  12      422.80      442.10     21.63 o
  -2   0  12      406.81      431.72     22.49 o
  -1   0  12      297.77      318.38     19.90 o
   0   0  12      702.71      763.95     30.28 o
   1   0  12      755.13      842.68     32.88 o
   2   0  12      725.40      790.77     39.80 o
   3   0  12     1205.91     1297.76     56.24 o
   4   0  12     1079.35     1172.31     54.51 o
   5   0  12       75.05       84.79     14.71 o
   6   0  12       21.94       40.66     16.44 o
 -13   1  12       90.92      103.86     22.39 o
 -12   1  12       93.36       70.08     12.98 o
 -11   1  12       26.60       29.15      2.52 o
 -10   1  12       25.46       22.49      3.46 o
  -9   1  12       19.31       17.23      3.78 o
  -8   1  12      176.26      174.28      7.35 o
  -7   1  12      255.92      256.74     10.96 o
  -6   1  12       26.28       18.79      6.23 o
  -5   1  12        0.47        7.21      5.40 o
  -4   1  12      370.78      369.88     14.37 o
  -3   1  12       85.34       77.63      8.11 o
  -2   1  12       42.86       40.95      6.40 o
  -1   1  12        2.95        0.95      6.03 o
   0   1  12       18.21       24.41      6.40 o
   1   1  12        0.01       -6.23      6.23 o
   2   1  12       23.64       19.64     10.38 o
   3   1  12       30.92       30.65      9.35 o
   4   1  12       21.75        1.64      8.85 o
   5   1  12       20.95       13.11     18.60 o
   6   1  12       43.54       48.89     19.03 o
 -12   2  12       40.11        6.92     12.11 o
 -11   2  12       96.92      100.43     11.20 o
 -10   2  12      396.09      403.72     20.76 o
  -9   2  12       69.37       61.06      8.34 o
  -8   2  12       36.54       38.29      9.12 o
  -7   2  12      428.91      419.29     12.57 o
  -6   2  12       45.65       39.31      8.65 o
  -5   2  12      261.26      273.16     16.01 o
  -4   2  12       55.68       48.87      7.02 o
  -3   2  12       44.19       41.63      6.40 o
  -2   2  12      331.08      300.47     12.67 o
  -1   2  12      313.60      296.36     21.20 o
   0   2  12      324.68      337.97     27.69 o
   1   2  12      223.61      248.38     28.98 o
   2   2  12      172.85      165.04     11.62 o
   3   2  12      428.84      398.27     19.03 o
   4   2  12      174.26      155.21     13.14 o
   5   2  12      212.75      242.86     21.20 o
   6   2  12      111.06       89.24     11.64 o
 -12   3  12      206.67      179.96     19.03 o
 -11   3  12      200.17      166.20     16.87 o
 -10   3  12      172.58      144.99     13.91 o
  -9   3  12       42.01       29.68      8.73 o
  -8   3  12       54.40       45.93     21.20 o
  -7   3  12      138.81      125.38     15.57 o
  -6   3  12      360.88      369.25     12.96 o
  -5   3  12      386.92      368.50     14.64 o
  -4   3  12       52.64       54.63      6.65 o
  -3   3  12      135.04      122.61      8.11 o
  -2   3  12      403.96      386.83     14.29 o
  -1   3  12      435.61      427.80     22.49 o
   0   3  12      104.37      103.08      8.50 o
   1   3  12       14.82       20.52      7.48 o
   2   3  12        0.22       -0.93     16.44 o
   3   3  12       13.73       15.30      7.48 o
   4   3  12        9.14       11.68      9.08 o
   5   3  12        4.35       11.81     21.20 o
   6   3  12        3.35       18.31     11.21 o
 -12   4  12        0.21       16.44     12.11 o
 -11   4  12       16.04       25.09     10.38 o
 -10   4  12        1.88        2.81     18.60 o
  -9   4  12        2.85       -3.09     12.55 o
  -8   4  12       35.48       25.04     13.84 o
  -7   4  12       84.44       71.10     10.38 o
  -6   4  12       40.51       33.80     10.38 o
  -5   4  12       23.42       24.22      4.04 o
  -4   4  12       25.98       20.61      4.96 o
  -3   4  12        1.70        1.15     10.38 o
  -2   4  12        2.39       -1.55      5.60 o
  -1   4  12       42.26       35.65      6.65 o
   0   4  12       18.98        5.98     10.81 o
   1   4  12       26.79        9.78      6.86 o
   2   4  12       19.07       14.71      7.34 o
   3   4  12       42.66       23.36      7.34 o
   4   4  12        0.85        4.08      8.31 o
   5   4  12        0.47       13.13     10.19 o
 -12   5  12      167.65      158.33     19.90 o
 -11   5  12       57.33       44.12     12.98 o
 -10   5  12       72.63       50.59     15.57 o
  -9   5  12       96.11       84.40     12.19 o
  -8   5  12      185.13      169.70     13.72 o
  -7   5  12       50.72       33.53      9.52 o
  -6   5  12       44.14       29.82      7.88 o
  -5   5  12      152.35      133.79     13.84 o
  -4   5  12       15.91       18.65      4.64 o
  -3   5  12        9.49       13.67      5.33 o
  -2   5  12      132.10      115.30      8.64 o
  -1   5  12      116.64      123.61      9.12 o
   0   5  12      276.36      290.51     12.46 o
   1   5  12      107.64       90.01      7.95 o
   2   5  12        4.97        2.97      7.02 o
   3   5  12       23.79       35.45      8.50 o
   4   5  12       12.14       10.50      8.85 o
   5   5  12        0.01      -11.68     11.68 o
 -11   6  12       29.22       18.55     22.93 o
 -10   6  12       12.73        5.67      8.11 o
  -9   6  12       20.35        1.73      7.95 o
  -8   6  12      130.52      107.56     11.83 o
  -7   6  12      137.80      120.63     12.44 o
  -6   6  12      341.60      309.60     17.46 o
  -5   6  12      200.57      179.10     14.28 o
  -4   6  12      100.31      110.17     11.25 o
  -3   6  12      123.52      122.83      8.65 o
  -2   6  12       82.51       72.31     16.44 o
  -1   6  12      262.28      230.82     20.76 o
   0   6  12       76.44       73.59     14.71 o
   1   6  12        7.99        9.31      6.40 o
   2   6  12       57.78       54.67      8.31 o
   3   6  12      113.22       89.38     11.01 o
   4   6  12       69.87       52.39     10.38 o
   5   6  12       67.30       58.87     11.21 o
 -10   7  12        2.48       -2.95     11.24 o
  -9   7  12        0.11       -1.98     15.57 o
  -8   7  12        5.92        3.34      8.85 o
  -7   7  12       39.00       23.60     10.08 o
  -6   7  12        0.19       -5.31     15.57 o
  -5   7  12       12.17        3.89      7.34 o
  -4   7  12       14.84       17.81      7.27 o
  -3   7  12       25.57       36.07     18.17 o
  -2   7  12       14.61        5.88      5.76 o
  -1   7  12       80.01       83.77     12.11 o
   0   7  12       74.25       60.93      7.27 o
   1   7  12      122.41      116.86     10.40 o
   2   7  12        0.11        5.71      7.20 o
   3   7  12       18.63        9.19      9.56 o
   4   7  12       29.42       38.07     12.24 o
 -10   8  12       63.73       68.51     11.43 o
  -9   8  12      168.70      148.81     22.06 o
  -8   8  12      413.03      430.03     21.41 o
  -7   8  12      459.55      427.67     22.86 o
  -6   8  12      240.94      252.48     16.75 o
  -5   8  12      131.50      145.52     28.12 o
  -4   8  12      126.20      103.46     13.41 o
  -3   8  12      296.73      324.83     16.52 o
  -2   8  12      705.62      705.63     27.10 o
  -1   8  12      210.65      219.93     12.44 o
   0   8  12       61.35       73.48      7.63 o
   1   8  12      333.60      376.18     30.28 o
   2   8  12      370.22      390.79     19.71 o
   3   8  12      661.25      766.69     33.23 o
  -9   9  12       39.19       37.85     10.56 o
  -8   9  12        5.07       -4.60     22.06 o
  -7   9  12        1.92       15.81     10.08 o
  -6   9  12       38.12       32.19     10.87 o
  -5   9  12        6.04        1.52     13.41 o
  -4   9  12       13.26       18.46      8.11 o
  -3   9  12       12.87       19.90      8.56 o
  -2   9  12       14.33        2.11      8.24 o
  -1   9  12       55.98       41.10      6.68 o
   0   9  12       11.17       -0.20      6.40 o
   1   9  12        2.62       -5.39      7.67 o
   2   9  12        0.01       -1.73      7.48 o
  -7  10  12      140.45      152.00     14.90 o
  -6  10  12       92.70       71.59     11.64 o
  -5  10  12       26.76       31.35      9.92 o
  -4  10  12        6.74        7.66      9.56 o
  -3  10  12       28.18       21.24      8.11 o
  -2  10  12       14.72        9.52      8.11 o
  -1  10  12       81.14       84.36      9.43 o
   0  10  12      218.18      280.07     22.06 o
   1  10  12      220.61      313.45     36.34 o
  -5  11  12        7.98       29.64     14.91 o
  -4  11  12       91.28       84.09     15.38 o
  -3  11  12      164.89      148.92     18.50 o
  -2  11  12       39.34       28.73     17.46 o
 -11   1  13        0.02       -6.85      9.49 o
 -10   1  13       63.47       47.71      7.88 o
  -9   1  13        0.31       -1.90      2.39 o
  -8   1  13       32.24       23.39     10.81 o
  -7   1  13        2.04        9.84      4.45 o
  -6   1  13      319.26      289.05     12.80 o
  -5   1  13      261.56      260.93     19.03 o
  -4   1  13       36.32       38.62      7.79 o
  -3   1  13       18.54       -6.73      6.73 o
  -2   1  13      366.98      377.10     16.87 o
  -1   1  13      209.20      221.84     18.60 o
   0   1  13      230.46      222.72     12.44 o
   1   1  13      189.22      171.70     10.69 o
   2   1  13      230.33      223.63     14.37 o
   3   1  13      145.99      134.29     12.85 o
   4   1  13       25.51        7.98     15.14 o
 -11   2  13      156.40      105.51     14.54 o
 -10   2  13      177.77      155.95     11.33 o
  -9   2  13      189.86      163.40     12.69 o
  -8   2  13      272.94      267.20     16.21 o
  -7   2  13      179.42      166.46      8.12 o
  -6   2  13       49.88       52.78      7.20 o
  -5   2  13       28.44       21.84      5.76 o
  -4   2  13      350.15      327.98     14.98 o
  -3   2  13      920.68      926.06     27.71 o
  -2   2  13      400.15      401.97     15.52 o
  -1   2  13       81.13       76.36      8.65 o
   0   2  13      202.63      204.88     12.44 o
   1   2  13      410.30      403.76     16.82 o
   2   2  13      136.47      121.79     17.30 o
   3   2  13       31.56       18.46     20.76 o
   4   2  13       90.58      117.87     16.21 o
 -11   3  13        0.10       -9.52     10.38 o
 -10   3  13       21.63       11.84      8.23 o
  -9   3  13      118.30       84.27     10.81 o
  -8   3  13       50.50       47.00      9.79 o
  -7   3  13        7.39       12.78      9.35 o
  -6   3  13       14.15       15.30      3.94 o
  -5   3  13       68.98       61.40      8.22 o
  -4   3  13       75.52       77.01      7.46 o
  -3   3  13      146.04      154.31      9.75 o
  -2   3  13      249.39      240.21     12.67 o
  -1   3  13       79.66       96.06     11.68 o
   0   3  13       18.80       14.71      7.48 o
   1   3  13        0.98        0.15      7.79 o
   2   3  13        0.71       -9.12      9.12 o
   3   3  13        0.58       -8.65      9.79 o
   4   3  13        0.71        8.11     19.90 o
 -11   4  13      467.02      522.56     31.15 o
 -10   4  13      589.45      668.42     46.29 o
  -9   4  13      138.22      125.81     13.91 o
  -8   4  13       49.14       44.73     10.72 o
  -7   4  13      101.27      102.33     12.31 o
  -6   4  13      157.85      164.74     12.53 o
  -5   4  13      325.22      370.96     26.39 o
  -4   4  13      417.53      463.85     17.62 o
  -3   4  13      537.44      546.20     19.46 o
  -2   4  13      472.03      488.72     18.85 o
  -1   4  13      415.19      415.35     17.98 o
   0   4  13      546.05      520.80     19.94 o
   1   4  13      282.64      298.98     15.77 o
   2   4  13      131.08      142.80     14.13 o
   3   4  13       26.38       28.53     11.92 o
 -10   5  13        0.24       -3.41      9.92 o
  -9   5  13       38.42       28.72     11.52 o
  -8   5  13        3.06        9.07      8.24 o
  -7   5  13        1.51        9.41     16.87 o
  -6   5  13       52.72       71.84     11.68 o
  -5   5  13       32.25       31.93     13.84 o
  -4   5  13        1.24        6.47      4.76 o
  -3   5  13       16.16       13.72      6.49 o
  -2   5  13        0.03        6.38     14.28 o
  -1   5  13       14.09       31.83      8.48 o
   0   5  13       31.12       30.38     12.98 o
   1   5  13       60.36       49.26     10.87 o
   2   5  13        9.94        0.23     11.01 o
   3   5  13       17.27       17.30      8.93 o
  -9   6  13      127.07      140.67     16.38 o
  -8   6  13      223.41      218.87     17.46 o
  -7   6  13      106.07       75.95     13.41 o
  -6   6  13       28.70       23.36      9.79 o
  -5   6  13       80.71       60.65     10.35 o
  -4   6  13      208.47      187.78     13.46 o
  -3   6  13      349.25      346.44     16.00 o
  -2   6  13      553.68      553.44     21.05 o
  -1   6  13      315.86      323.11     14.34 o
   0   6  13       30.22       24.47      8.31 o
   1   6  13       90.68       79.06     12.02 o
   2   6  13      166.35      171.08     19.90 o
  -9   7  13       71.57       89.46     13.90 o
  -8   7  13        1.66        1.36     10.38 o
  -7   7  13        4.71        7.90     10.87 o
  -6   7  13        1.09       -8.24      8.24 o
  -5   7  13       65.13       68.07     10.08 o
  -4   7  13       60.57       57.31     10.69 o
  -3   7  13       15.45        3.79     18.17 o
  -2   7  13       94.12       67.90     11.68 o
  -1   7  13       56.15       32.34      9.95 o
   0   7  13       11.13       13.91      7.84 o
   1   7  13       78.25       80.35     12.45 o
  -7   8  13        9.94       -1.50     11.20 o
  -6   8  13       14.97       -9.12      9.12 o
  -5   8  13        5.62        6.06     10.38 o
  -4   8  13        3.18       -3.88      9.43 o
  -3   8  13        6.79        3.43      9.35 o
  -2   8  13        2.18        8.85      9.47 o
  -1   8  13        1.82       -2.87      9.47 o
   0   8  13        9.75        9.66     12.31 o
  -6   9  13       63.71       34.14     13.76 o
  -5   9  13       11.56       -4.88      9.97 o
  -4   9  13       13.26       11.80     10.08 o
  -3   9  13        6.40       -0.78      8.85 o
  -2   9  13        4.47        5.27      9.35 o
  -9   0  14      345.03      365.10     49.31 o
  -8   0  14      397.84      334.82     23.36 o
  -7   0  14      108.64       70.94     11.25 o
  -6   0  14       34.50       25.96     11.25 o
  -5   0  14       35.52       47.58     12.11 o
  -4   0  14      733.28      750.10     38.07 o
  -3   0  14      487.96      513.91     31.15 o
  -2   0  14        0.56       -7.79     10.38 o
  -1   0  14       28.74       19.90     12.11 o
   0   0  14        7.45       15.57     12.11 o
   1   0  14      191.06      147.08     19.03 o
   2   0  14        0.14        6.06     16.44 o
  -9   1  14      119.87       95.06     15.22 o
  -8   1  14        0.15       -1.57      6.49 o
  -7   1  14        0.15       11.94     10.38 o
  -6   1  14       58.26       50.61      8.22 o
  -5   1  14       18.02       16.77      7.88 o
  -4   1  14        2.42       -5.52      6.68 o
  -3   1  14       47.64       40.31      9.56 o
  -2   1  14        6.79        9.93      7.02 o
  -1   1  14       13.57        6.51      7.48 o
   0   1  14       19.01       11.61     15.57 o
   1   1  14       15.15       25.60     16.01 o
   2   1  14       54.11       41.72     31.58 o
  -9   2  14       48.80       27.23     12.80 o
  -8   2  14       11.42       18.76     10.98 o
  -7   2  14       46.79       48.45      6.01 o
  -6   2  14        9.37       17.52      6.68 o
  -5   2  14       24.53       24.83      6.79 o
  -4   2  14       48.77       53.31     13.84 o
  -3   2  14       25.50       16.22      7.04 o
  -2   2  14       12.25       12.11      7.20 o
  -1   2  14        6.38       12.18     13.41 o
   0   2  14       29.90       29.44     13.41 o
   1   2  14       55.21       43.42     16.01 o
   2   2  14       55.95       51.95     14.03 o
  -9   3  14       41.18        7.96     26.82 o
  -8   3  14        5.73       14.41     10.75 o
  -7   3  14        2.78       -2.72     11.66 o
  -6   3  14       35.50       36.86     12.55 o
  -5   3  14      266.90      243.70     16.01 o
  -4   3  14      112.97      103.82      9.12 o
  -3   3  14      105.98       93.30      9.56 o
  -2   3  14      304.47      311.88     14.97 o
  -1   3  14      196.06      210.46     13.75 o
   0   3  14      277.77      264.55     18.60 o
   1   3  14      326.71      300.06     22.49 o
  -8   4  14        2.99       12.87     10.08 o
  -7   4  14        1.23        6.68     16.01 o
  -6   4  14       14.64       26.72     14.71 o
  -5   4  14       21.80       21.45     10.08 o
  -4   4  14        6.22        6.28      6.11 o
  -3   4  14        7.11        4.90      6.19 o
  -2   4  14        3.94       -4.55      6.92 o
  -1   4  14        1.71       -0.08     19.47 o
   0   4  14        7.24       -0.28      9.47 o
   1   4  14       99.64       86.01     13.29 o
  -8   5  14       12.72        7.29      9.75 o
  -7   5  14        3.16        1.03      9.73 o
  -6   5  14        4.13        3.35     21.63 o
  -5   5  14      108.62      106.92     13.51 o
  -4   5  14      530.28      545.04     44.99 o
  -3   5  14      401.30      409.34     21.39 o
  -2   5  14      354.70      355.06     23.26 o
  -1   5  14      445.08      434.81     21.05 o
   0   5  14      223.25      210.45     15.91 o
  -6   6  14       32.11       29.28     11.92 o
  -5   6  14       80.03       57.70     12.16 o
  -4   6  14       95.04       75.74     11.62 o
  -3   6  14        4.73       -6.87     10.96 o
  -2   6  14        0.12       -8.15     15.14 o
  -1   6  14        3.67      -21.09     33.74 o
  -5   1  15      571.86      575.70     33.16 o
  -4   1  15      487.20      466.10     29.94 o
  -3   1  15      214.81      210.41     17.10 o
  -4   2  15        3.43       -1.17     10.26 o
 
